# Supplementary material for: Bis[μ-N-(tert-butyl­dimethyl­sil­yl)quinolin-8-aminato-1:2κ2 N 1,N 8:N 8](N,N,N′,N′-tetra­methyl­ethane-1,2-diamine-1κ2 N,N′)lithiumsodium
Source: Acta Crystallogr Sect E Struct Rep Online. 2012 Nov 14;68(Pt 12):m1474. doi: 10.1107/S160053681204576X (PMC3588735; doi:10.1107/S160053681204576X)
Supplement: Supplementary file 1 [file e-68-m1474-sup1.cif]

##############################################################################
#                                                                            #
# This CIF contains the data in a paper accepted for publication in          #
# Acta Crystallographica Section E. It conforms to the requirements of       #
# Notes for Authors for Acta Crystallographica Section E, and has been       #
# peer reviewed under the auspices of the IUCr Commission on Journals.       #
#                                                                            #
# Full details of the Crystallographic Information File format               #
# are given in the paper "The Crystallographic Information File (CIF):       #
# a New Standard Archive File for Crystallography" by S. R. Hall, F. H.      #
# Allen and I. D. Brown [Acta Cryst. (1991), A47, 655-685].                  #
#                                                                            #
# The current version of the core CIF dictionary is obtainable from          #
# ftp://ftp.iucr.org/pub/cif_core.dic.                                       #
#                                                                            #
# Software is freely available for graphical display of the structure(s)     #
# in this CIF. For information consult the CIF software page                 #
# http://www.iucr.org/resources/cif/software.                                #
#                                                                            #
# This file may be used for bona fide research purposes within the           #
# scientific community so long as proper attribution is given to the journal # 
# article from which it was obtained.                                        #
#                                                                            #
##############################################################################
data_I
_audit_creation_method     'SHELXL97'
_chemical_name_systematic
;
Bis[\m-<i>N</i>-(<i>tert</i>-butyldimethylsilyl)quinolin-8-aminato-
1:2\k^2^<i>N</i>^1^,<i>N</i>^8^:<i>N</i>^8^](<i>N</i>,<i>N</i>,<i>N</i>',
<i>N</i>'-tetramethylethane-1,2-diamine-1\k^2^<i>N</i>,<i>N</i>')lithiumsodium
;
_chemical_name_common     ?
_chemical_formula_moiety     'C36 H58 Li N6 Na Si2'
_chemical_formula_sum     'C36 H58 Li N6 Na Si2'
_chemical_formula_iupac     '[Li Na (C15 H21 N2 Si)2 (C6 H16 N2)]'
_chemical_formula_weight     660.99
_chemical_melting_point     ?
_symmetry_cell_setting     monoclinic
_symmetry_space_group_name_H-M     'C 2/c'
_symmetry_space_group_name_Hall     '-C 2yc'
loop_
    _symmetry_equiv_pos_as_xyz
    'x, y, z'
    '-x, y, -z+1/2'
    'x+1/2, y+1/2, z'
    '-x+1/2, y+1/2, -z+1/2'
    '-x, -y, -z'
    'x, -y, z-1/2'
    '-x+1/2, -y+1/2, -z'
    'x+1/2, -y+1/2, z-1/2'
_cell_length_a     12.653(2)
_cell_length_b     18.542(3)
_cell_length_c     18.296(3)
_cell_angle_alpha     90.00
_cell_angle_beta     108.794(3)
_cell_angle_gamma     90.00
_cell_volume     4063.6(11)
_cell_formula_units_Z     4
_cell_measurement_reflns_used     3078
_cell_measurement_theta_min     2.237
_cell_measurement_theta_max     25.486
_cell_measurement_temperature     295(2)
_exptl_crystal_description     'Block'
_exptl_crystal_colour     'Red'
_exptl_crystal_size_max     0.30
_exptl_crystal_size_mid     0.25
_exptl_crystal_size_min     0.20
_exptl_crystal_density_diffrn     1.080
_exptl_crystal_density_meas     ?
_exptl_crystal_density_method     'not measured'
_exptl_crystal_F_000     1432
_exptl_absorpt_coefficient_mu     0.129
_exptl_absorpt_correction_type     multi-scan
_exptl_absorpt_process_details     '(<i>SADABS</i>; Sheldrick, 1996)'
_exptl_absorpt_correction_T_min     0.9624
_exptl_absorpt_correction_T_max     0.9747
_exptl_special_details
;
;
_diffrn_ambient_temperature     295(2)
_diffrn_radiation_type     'MoK\a'
_diffrn_radiation_wavelength     0.71073
_diffrn_radiation_source     'fine-focus sealed tube'
_diffrn_radiation_monochromator     'graphite'
_diffrn_measurement_device_type     'Bruker SMART CCD'
_diffrn_measurement_method     '\f and \w scans'
_diffrn_detector_area_resol_mean     ?
_diffrn_reflns_number     11843
_diffrn_reflns_av_R_equivalents     0.0711
_diffrn_reflns_av_sigmaI/netI     0.0780
_diffrn_reflns_theta_min     2.02
_diffrn_reflns_theta_max     26.00
_diffrn_reflns_theta_full     26.00
_diffrn_measured_fraction_theta_max     1.000
_diffrn_measured_fraction_theta_full     1.000
_diffrn_reflns_limit_h_min     -8
_diffrn_reflns_limit_h_max     15
_diffrn_reflns_limit_k_min     -22
_diffrn_reflns_limit_k_max     22
_diffrn_reflns_limit_l_min     -22
_diffrn_reflns_limit_l_max     22
_diffrn_standards_number     0
_diffrn_standards_interval_count     .
_diffrn_standards_interval_time     .
_diffrn_standards_decay_%     ?
_refine_special_details
;
 Refinement of <i>F</i>^2^ against ALL reflections. The weighted
 <i>R</i>--factor <i>wR</i> and goodness of fit <i>S</i> are based on
 <i>F</i>^2^, conventional <i>R</i>--factors <i>R</i> are based on <i>F</i>,
 with <i>F</i> set to zero for negative <i>F</i>^2^. The threshold expression
 of <i>F</i>^2^ > \s(<i>F</i>^2^) is used only for calculating
 <i>R</i>--factors(gt) <i>etc</i>. and is not relevant to the choice of
 reflections for refinement. <i>R</i>--factors based on <i>F</i>^2^ are
 statistically about twice as large as those based on <i>F</i>, and
 <i>R</i>--factors based on ALL data will be even larger.
;
_reflns_number_total     4001
_reflns_number_gt     2128
_reflns_threshold_expression     >2sigma(I)
_refine_ls_structure_factor_coef     Fsqd
_refine_ls_matrix_type     full
_refine_ls_R_factor_all     0.1119
_refine_ls_R_factor_gt     0.0621
_refine_ls_wR_factor_gt     0.1734
_refine_ls_wR_factor_ref     0.1953
_refine_ls_goodness_of_fit_ref     0.969
_refine_ls_restrained_S_all     1.048
_refine_ls_number_reflns     4001
_refine_ls_number_parameters     209
_refine_ls_number_restraints     1
_refine_ls_hydrogen_treatment     constr
_refine_ls_weighting_scheme     calc
_refine_ls_weighting_details
         'calc w=1/[\s^2^(Fo^2^)+(0.1027P)^2^+0.0000P] where P=(Fo^2^+2Fc^2^)/3'
_atom_sites_solution_hydrogens     geom
_atom_sites_solution_primary     direct
_atom_sites_solution_secondary     difmap
_refine_ls_shift/su_max     0.011
_refine_ls_shift/su_mean     0.001
_refine_diff_density_max     0.320
_refine_diff_density_min     -0.264
_refine_ls_extinction_method     none
_refine_ls_extinction_coef     ?
loop_
    _atom_type_symbol
    _atom_type_description
    _atom_type_scat_dispersion_real
    _atom_type_scat_dispersion_imag
    _atom_type_scat_source
    'C' 'C' 0.0033 0.0016
                         'International Tables Vol C Tables 4.2.6.8 and 6.1.1.4'
    'H' 'H' 0.0000 0.0000
                         'International Tables Vol C Tables 4.2.6.8 and 6.1.1.4'
    'Li' 'Li' -0.0003 0.0001
                         'International Tables Vol C Tables 4.2.6.8 and 6.1.1.4'
    'N' 'N' 0.0061 0.0033
                         'International Tables Vol C Tables 4.2.6.8 and 6.1.1.4'
    'Na' 'Na' 0.0362 0.0249
                         'International Tables Vol C Tables 4.2.6.8 and 6.1.1.4'
    'Si' 'Si' 0.0817 0.0704
                         'International Tables Vol C Tables 4.2.6.8 and 6.1.1.4'
_computing_data_collection     '<i>SMART</i> (Bruker, 2000)'
_computing_cell_refinement     '<i>SAINT</i> (Bruker, 2000)'
_computing_data_reduction     '<i>SAINT</i> (Bruker, 2000)'
_computing_structure_solution     '<i>SHELXS97</i> (Sheldrick, 2008)'
_computing_structure_refinement     '<i>SHELXL97</i> (Sheldrick, 2008)'
_computing_molecular_graphics     '<i>SHELXTL</i> (Sheldrick, 2008)'
_computing_publication_material     '<i>SHELXL97</i> (Sheldrick, 2008)'
loop_
    _atom_site_type_symbol
    _atom_site_label
    _atom_site_fract_x
    _atom_site_fract_y
    _atom_site_fract_z
    _atom_site_U_iso_or_equiv
    _atom_site_adp_type
    _atom_site_calc_flag
    _atom_site_refinement_flags
    _atom_site_occupancy
    _atom_site_symmetry_multiplicity
    _atom_site_disorder_assembly
    _atom_site_disorder_group
    Si Si1 0.79825(8) 0.03304(5) 0.11244(5) 0.0488(3) Uani d . 1 1 . .
    Na Na1 1.0000 -0.04676(9) 0.2500 0.0575(5) Uani d S 1 2 . .
    Li Li1 1.0000 0.1121(4) 0.2500 0.0521(19) Uani d S 1 2 . .
    N N1 0.9134(3) 0.16649(16) 0.30734(17) 0.0624(8) Uani d . 1 1 . .
    N N2 0.8563(2) 0.05043(13) 0.20820(14) 0.0464(7) Uani d . 1 1 . .
    N N3 1.0507(4) -0.15746(18) 0.1852(2) 0.0823(11) Uani d . 1 1 . .
    C C1 0.9395(4) 0.2245(2) 0.3513(2) 0.0823(13) Uani d . 1 1 . .
    H H1A 0.9985 0.2530 0.3483 0.099 Uiso calc R 1 1 . .
    C C2 0.8829(5) 0.2453(3) 0.4023(3) 0.110(2) Uani d . 1 1 . .
    H H2A 0.9042 0.2862 0.4329 0.132 Uiso calc R 1 1 . .
    C C3 0.7970(5) 0.2042(4) 0.4057(3) 0.108(2) Uani d . 1 1 . .
    H H3A 0.7591 0.2170 0.4397 0.130 Uiso calc R 1 1 . .
    C C4 0.7628(4) 0.1428(3) 0.3595(2) 0.0729(12) Uani d . 1 1 . .
    C C5 0.6742(4) 0.1006(4) 0.3607(3) 0.1021(18) Uani d . 1 1 . .
    H H5 0.6337 0.1117 0.3936 0.122 Uiso calc R 1 1 . .
    C C6 0.6462(4) 0.0414(3) 0.3125(3) 0.0976(17) Uani d . 1 1 . .
    H H6 0.5867 0.0124 0.3134 0.117 Uiso calc R 1 1 . .
    C C7 0.7050(3) 0.0245(2) 0.2627(2) 0.0748(12) Uani d . 1 1 . .
    H H7 0.6828 -0.0158 0.2311 0.090 Uiso calc R 1 1 . .
    C C8 0.7963(3) 0.06445(18) 0.25710(18) 0.0504(8) Uani d . 1 1 . .
    C C9 0.8254(3) 0.1260(2) 0.30898(18) 0.0545(9) Uani d . 1 1 . .
    C C10 0.9163(3) 0.0301(2) 0.0717(2) 0.0705(11) Uani d . 1 1 . .
    H H10A 0.8932 0.0517 0.0214 0.106 Uiso calc R 1 1 . .
    H H10B 0.9374 -0.0192 0.0679 0.106 Uiso calc R 1 1 . .
    H H10C 0.9789 0.0561 0.1050 0.106 Uiso calc R 1 1 . .
    C C11 0.7207(4) -0.05573(19) 0.0867(2) 0.0783(13) Uani d . 1 1 . .
    H H11A 0.6527 -0.0483 0.0447 0.117 Uiso calc R 1 1 . .
    H H11B 0.7035 -0.0738 0.1307 0.117 Uiso calc R 1 1 . .
    H H11C 0.7666 -0.0900 0.0715 0.117 Uiso calc R 1 1 . .
    C C12 0.6967(3) 0.10601(18) 0.05847(19) 0.0565(9) Uani d . 1 1 . .
    C C13 0.7530(4) 0.1797(2) 0.0801(3) 0.0890(14) Uani d . 1 1 . .
    H H13A 0.7026 0.2170 0.0534 0.134 Uiso calc R 1 1 . .
    H H13B 0.8195 0.1814 0.0657 0.134 Uiso calc R 1 1 . .
    H H13C 0.7721 0.1869 0.1348 0.134 Uiso calc R 1 1 . .
    C C14 0.5904(3) 0.1066(2) 0.0806(2) 0.0827(13) Uani d . 1 1 . .
    H H14A 0.5416 0.1439 0.0525 0.124 Uiso calc R 1 1 . .
    H H14B 0.6091 0.1154 0.1350 0.124 Uiso calc R 1 1 . .
    H H14C 0.5537 0.0607 0.0683 0.124 Uiso calc R 1 1 . .
    C C15 0.6644(4) 0.0951(3) -0.0291(2) 0.0963(16) Uani d . 1 1 . .
    H H15A 0.6132 0.1323 -0.0551 0.144 Uiso calc R 1 1 . .
    H H15B 0.6295 0.0489 -0.0426 0.144 Uiso calc R 1 1 . .
    H H15C 0.7301 0.0974 -0.0443 0.144 Uiso calc R 1 1 . .
    C C16 1.1708(6) -0.1574(4) 0.2048(4) 0.154(3) Uani d . 1 1 . .
    H H16A 1.1936 -0.1983 0.1814 0.231 Uiso calc R 1 1 . .
    H H16B 1.2042 -0.1601 0.2598 0.231 Uiso calc R 1 1 . .
    H H16C 1.1942 -0.1139 0.1861 0.231 Uiso calc R 1 1 . .
    C C17 1.0020(6) -0.1651(3) 0.1025(3) 0.142(3) Uani d . 1 1 . .
    H H17A 1.0289 -0.2087 0.0862 0.213 Uiso calc R 1 1 . .
    H H17B 1.0226 -0.1246 0.0774 0.213 Uiso calc R 1 1 . .
    H H17C 0.9222 -0.1673 0.0889 0.213 Uiso calc R 1 1 . .
    C C18 1.0183(8) -0.2176(3) 0.2183(4) 0.168(3) Uani d D 1 1 . .
    H H18A 0.9594 -0.2404 0.1771 0.201 Uiso calc R 1 1 . .
    H H18B 1.0813 -0.2504 0.2310 0.201 Uiso calc R 1 1 . .
loop_
    _atom_site_aniso_label
    _atom_site_aniso_U_11
    _atom_site_aniso_U_22
    _atom_site_aniso_U_33
    _atom_site_aniso_U_12
    _atom_site_aniso_U_13
    _atom_site_aniso_U_23
    Si1 0.0479(6) 0.0477(5) 0.0494(5) 0.0042(4) 0.0139(4) -0.0013(4)
    Na1 0.0601(12) 0.0466(10) 0.0622(11) 0.000 0.0148(10) 0.000
    Li1 0.046(5) 0.046(4) 0.067(5) 0.000 0.022(4) 0.000
    N1 0.057(2) 0.0589(18) 0.0668(19) 0.0077(16) 0.0129(16) -0.0110(15)
    N2 0.0419(15) 0.0502(15) 0.0484(15) 0.0008(12) 0.0166(13) -0.0002(12)
    N3 0.104(3) 0.056(2) 0.085(3) 0.005(2) 0.028(2) -0.0130(17)
    C1 0.078(3) 0.071(3) 0.088(3) 0.015(2) 0.011(3) -0.025(2)
    C2 0.102(4) 0.113(4) 0.090(4) 0.046(4) -0.004(4) -0.044(3)
    C3 0.092(4) 0.171(6) 0.051(3) 0.068(4) 0.008(3) -0.022(3)
    C4 0.055(3) 0.123(4) 0.039(2) 0.033(3) 0.0122(19) 0.005(2)
    C5 0.069(3) 0.193(6) 0.049(3) 0.034(4) 0.027(3) 0.023(3)
    C6 0.052(3) 0.178(5) 0.067(3) 0.001(3) 0.025(2) 0.046(3)
    C7 0.057(2) 0.106(3) 0.058(2) -0.011(2) 0.015(2) 0.017(2)
    C8 0.0383(19) 0.065(2) 0.0451(18) 0.0073(16) 0.0099(16) 0.0119(16)
    C9 0.044(2) 0.073(2) 0.0430(18) 0.0215(18) 0.0091(17) 0.0048(16)
    C10 0.065(3) 0.086(3) 0.062(2) 0.014(2) 0.024(2) -0.0095(19)
    C11 0.092(3) 0.061(2) 0.069(2) -0.003(2) 0.008(2) -0.0072(19)
    C12 0.057(2) 0.061(2) 0.051(2) 0.0083(18) 0.0166(18) 0.0067(16)
    C13 0.093(3) 0.059(2) 0.113(3) 0.014(2) 0.030(3) 0.020(2)
    C14 0.061(3) 0.101(3) 0.083(3) 0.023(2) 0.019(2) 0.021(2)
    C15 0.105(4) 0.119(4) 0.054(2) 0.037(3) 0.012(3) 0.014(2)
    C16 0.114(5) 0.159(6) 0.172(6) 0.003(5) 0.023(5) -0.084(5)
    C17 0.183(7) 0.135(5) 0.087(4) 0.072(5) 0.015(4) -0.026(3)
    C18 0.278(10) 0.063(3) 0.199(8) 0.010(5) 0.127(7) -0.021(4)
_geom_special_details
;
 All esds (except the esd in the dihedral angle between two l.s. planes)
 are estimated using the full covariance matrix.  The cell esds are taken
 into account individually in the estimation of esds in distances, angles
 and torsion angles; correlations between esds in cell parameters are only
 used when they are defined by crystal symmetry.  An approximate (isotropic)
 treatment of cell esds is used for estimating esds involving l.s. planes.
;
loop_
    _geom_bond_atom_site_label_1
    _geom_bond_atom_site_label_2
    _geom_bond_site_symmetry_2
    _geom_bond_distance
    _geom_bond_publ_flag
    Si1 N2 . 1.698(3) ?
    Si1 C10 . 1.873(4) ?
    Si1 C11 . 1.896(4) ?
    Si1 C12 . 1.908(3) ?
    Si1 Na1 . 3.3014(12) ?
    Na1 N2 2_755 2.498(3) ?
    Na1 N2 . 2.498(3) ?
    Na1 N3 . 2.553(4) ?
    Na1 N3 2_755 2.553(4) ?
    Na1 Li1 . 2.946(7) ?
    Na1 Si1 2_755 3.3014(12) ?
    Li1 N1 2_755 2.015(5) ?
    Li1 N1 . 2.015(5) ?
    Li1 N2 . 2.074(5) ?
    Li1 N2 2_755 2.074(5) ?
    Li1 C9 2_755 2.765(4) ?
    Li1 C9 . 2.765(4) ?
    Li1 C8 . 2.768(4) ?
    Li1 C8 2_755 2.768(4) ?
    N1 C1 . 1.321(4) ?
    N1 C9 . 1.351(5) ?
    N2 C8 . 1.373(4) ?
    N3 C18 . 1.392(6) ?
    N3 C16 . 1.444(7) ?
    N3 C17 . 1.446(5) ?
    C1 C2 . 1.400(7) ?
    C1 H1A . 0.9300 ?
    C2 C3 . 1.345(8) ?
    C2 H2A . 0.9300 ?
    C3 C4 . 1.401(7) ?
    C3 H3A . 0.9300 ?
    C4 C5 . 1.373(7) ?
    C4 C9 . 1.432(5) ?
    C5 C6 . 1.381(7) ?
    C5 H5 . 0.9300 ?
    C6 C7 . 1.386(6) ?
    C6 H6 . 0.9300 ?
    C7 C8 . 1.403(5) ?
    C7 H7 . 0.9300 ?
    C8 C9 . 1.454(5) ?
    C10 H10A . 0.9600 ?
    C10 H10B . 0.9600 ?
    C10 H10C . 0.9600 ?
    C11 H11A . 0.9600 ?
    C11 H11B . 0.9600 ?
    C11 H11C . 0.9600 ?
    C12 C14 . 1.524(5) ?
    C12 C15 . 1.533(5) ?
    C12 C13 . 1.533(5) ?
    C13 H13A . 0.9600 ?
    C13 H13B . 0.9600 ?
    C13 H13C . 0.9600 ?
    C14 H14A . 0.9600 ?
    C14 H14B . 0.9600 ?
    C14 H14C . 0.9600 ?
    C15 H15A . 0.9600 ?
    C15 H15B . 0.9600 ?
    C15 H15C . 0.9600 ?
    C16 H16A . 0.9600 ?
    C16 H16B . 0.9600 ?
    C16 H16C . 0.9600 ?
    C17 H17A . 0.9600 ?
    C17 H17B . 0.9600 ?
    C17 H17C . 0.9600 ?
    C18 C18 2_755 1.379(10) ?
    C18 H18A . 0.9700 ?
    C18 H18B . 0.9700 ?
loop_
    _geom_angle_atom_site_label_1
    _geom_angle_atom_site_label_2
    _geom_angle_atom_site_label_3
    _geom_angle_site_symmetry_1
    _geom_angle_site_symmetry_3
    _geom_angle
    _geom_angle_publ_flag
    N2 Si1 C10 . . 106.28(15) ?
    N2 Si1 C11 . . 116.03(15) ?
    C10 Si1 C11 . . 106.90(18) ?
    N2 Si1 C12 . . 113.25(14) ?
    C10 Si1 C12 . . 107.79(17) ?
    C11 Si1 C12 . . 106.18(17) ?
    N2 Si1 Na1 . . 47.72(9) ?
    C10 Si1 Na1 . . 76.71(12) ?
    C11 Si1 Na1 . . 90.67(12) ?
    C12 Si1 Na1 . . 159.86(11) ?
    N2 Na1 N2 2_755 . 87.66(13) ?
    N2 Na1 N3 2_755 . 117.08(11) ?
    N2 Na1 N3 . . 134.80(10) ?
    N2 Na1 N3 2_755 2_755 134.80(10) ?
    N2 Na1 N3 . 2_755 117.08(11) ?
    N3 Na1 N3 . 2_755 72.99(19) ?
    N2 Na1 Li1 2_755 . 43.83(6) ?
    N2 Na1 Li1 . . 43.83(6) ?
    N3 Na1 Li1 . . 143.51(9) ?
    N3 Na1 Li1 2_755 . 143.51(9) ?
    N2 Na1 Si1 2_755 2_755 30.20(6) ?
    N2 Na1 Si1 . 2_755 102.57(8) ?
    N3 Na1 Si1 . 2_755 117.78(10) ?
    N3 Na1 Si1 2_755 2_755 104.74(9) ?
    Li1 Na1 Si1 . 2_755 63.38(3) ?
    N2 Na1 Si1 2_755 . 102.57(8) ?
    N2 Na1 Si1 . . 30.20(6) ?
    N3 Na1 Si1 . . 104.74(9) ?
    N3 Na1 Si1 2_755 . 117.78(10) ?
    Li1 Na1 Si1 . . 63.38(3) ?
    Si1 Na1 Si1 2_755 . 126.75(6) ?
    N1 Li1 N1 2_755 . 119.9(4) ?
    N1 Li1 N2 2_755 . 130.03(11) ?
    N1 Li1 N2 . . 84.77(12) ?
    N1 Li1 N2 2_755 2_755 84.77(12) ?
    N1 Li1 N2 . 2_755 130.03(11) ?
    N2 Li1 N2 . 2_755 113.1(4) ?
    N1 Li1 C9 2_755 2_755 27.53(11) ?
    N1 Li1 C9 . 2_755 142.5(3) ?
    N2 Li1 C9 . 2_755 128.53(19) ?
    N2 Li1 C9 2_755 2_755 58.66(11) ?
    N1 Li1 C9 2_755 . 142.5(3) ?
    N1 Li1 C9 . . 27.53(11) ?
    N2 Li1 C9 . . 58.66(11) ?
    N2 Li1 C9 2_755 . 128.53(19) ?
    C9 Li1 C9 2_755 . 169.3(3) ?
    N1 Li1 C8 2_755 . 148.81(15) ?
    N1 Li1 C8 . . 57.60(12) ?
    N2 Li1 C8 . . 28.62(10) ?
    N2 Li1 C8 2_755 . 121.7(3) ?
    C9 Li1 C8 2_755 . 157.1(2) ?
    C9 Li1 C8 . . 30.47(10) ?
    N1 Li1 C8 2_755 2_755 57.60(12) ?
    N1 Li1 C8 . 2_755 148.81(15) ?
    N2 Li1 C8 . 2_755 121.7(3) ?
    N2 Li1 C8 2_755 2_755 28.62(10) ?
    C9 Li1 C8 2_755 2_755 30.47(10) ?
    C9 Li1 C8 . 2_755 157.1(2) ?
    C8 Li1 C8 . 2_755 142.7(3) ?
    N1 Li1 Na1 2_755 . 120.0(2) ?
    N1 Li1 Na1 . . 120.0(2) ?
    N2 Li1 Na1 . . 56.53(18) ?
    N2 Li1 Na1 2_755 . 56.53(18) ?
    C9 Li1 Na1 2_755 . 95.34(17) ?
    C9 Li1 Na1 . . 95.34(17) ?
    C8 Li1 Na1 . . 71.37(16) ?
    C8 Li1 Na1 2_755 . 71.37(16) ?
    C1 N1 C9 . . 119.0(4) ?
    C1 N1 Li1 . . 130.8(3) ?
    C9 N1 Li1 . . 108.9(3) ?
    C8 N2 Si1 . . 124.2(2) ?
    C8 N2 Li1 . . 105.0(2) ?
    Si1 N2 Li1 . . 121.45(14) ?
    C8 N2 Na1 . . 115.99(18) ?
    Si1 N2 Na1 . . 102.07(12) ?
    Li1 N2 Na1 . . 79.64(19) ?
    C18 N3 C16 . . 109.0(6) ?
    C18 N3 C17 . . 106.9(5) ?
    C16 N3 C17 . . 108.6(5) ?
    C18 N3 Na1 . . 106.8(3) ?
    C16 N3 Na1 . . 106.6(3) ?
    C17 N3 Na1 . . 118.6(3) ?
    N1 C1 C2 . . 123.3(5) ?
    N1 C1 H1A . . 118.4 ?
    C2 C1 H1A . . 118.4 ?
    C3 C2 C1 . . 118.0(5) ?
    C3 C2 H2A . . 121.0 ?
    C1 C2 H2A . . 121.0 ?
    C2 C3 C4 . . 121.9(5) ?
    C2 C3 H3A . . 119.0 ?
    C4 C3 H3A . . 119.0 ?
    C5 C4 C3 . . 123.3(5) ?
    C5 C4 C9 . . 120.7(4) ?
    C3 C4 C9 . . 116.0(5) ?
    C4 C5 C6 . . 119.0(4) ?
    C4 C5 H5 . . 120.5 ?
    C6 C5 H5 . . 120.5 ?
    C5 C6 C7 . . 121.3(5) ?
    C5 C6 H6 . . 119.4 ?
    C7 C6 H6 . . 119.4 ?
    C6 C7 C8 . . 123.8(4) ?
    C6 C7 H7 . . 118.1 ?
    C8 C7 H7 . . 118.1 ?
    N2 C8 C7 . . 126.1(3) ?
    N2 C8 C9 . . 119.8(3) ?
    C7 C8 C9 . . 114.1(3) ?
    N2 C8 Li1 . . 46.37(17) ?
    C7 C8 Li1 . . 166.6(3) ?
    C9 C8 Li1 . . 74.7(2) ?
    N1 C9 C4 . . 121.6(4) ?
    N1 C9 C8 . . 117.3(3) ?
    C4 C9 C8 . . 121.0(4) ?
    N1 C9 Li1 . . 43.6(2) ?
    C4 C9 Li1 . . 161.7(3) ?
    C8 C9 Li1 . . 74.8(2) ?
    Si1 C10 H10A . . 109.5 ?
    Si1 C10 H10B . . 109.5 ?
    H10A C10 H10B . . 109.5 ?
    Si1 C10 H10C . . 109.5 ?
    H10A C10 H10C . . 109.5 ?
    H10B C10 H10C . . 109.5 ?
    Si1 C11 H11A . . 109.5 ?
    Si1 C11 H11B . . 109.5 ?
    H11A C11 H11B . . 109.5 ?
    Si1 C11 H11C . . 109.5 ?
    H11A C11 H11C . . 109.5 ?
    H11B C11 H11C . . 109.5 ?
    C14 C12 C15 . . 108.5(3) ?
    C14 C12 C13 . . 107.5(3) ?
    C15 C12 C13 . . 109.4(3) ?
    C14 C12 Si1 . . 111.8(2) ?
    C15 C12 Si1 . . 110.8(3) ?
    C13 C12 Si1 . . 108.6(3) ?
    C12 C13 H13A . . 109.5 ?
    C12 C13 H13B . . 109.5 ?
    H13A C13 H13B . . 109.5 ?
    C12 C13 H13C . . 109.5 ?
    H13A C13 H13C . . 109.5 ?
    H13B C13 H13C . . 109.5 ?
    C12 C14 H14A . . 109.5 ?
    C12 C14 H14B . . 109.5 ?
    H14A C14 H14B . . 109.5 ?
    C12 C14 H14C . . 109.5 ?
    H14A C14 H14C . . 109.5 ?
    H14B C14 H14C . . 109.5 ?
    C12 C15 H15A . . 109.5 ?
    C12 C15 H15B . . 109.5 ?
    H15A C15 H15B . . 109.5 ?
    C12 C15 H15C . . 109.5 ?
    H15A C15 H15C . . 109.5 ?
    H15B C15 H15C . . 109.5 ?
    N3 C16 H16A . . 109.5 ?
    N3 C16 H16B . . 109.5 ?
    H16A C16 H16B . . 109.5 ?
    N3 C16 H16C . . 109.5 ?
    H16A C16 H16C . . 109.5 ?
    H16B C16 H16C . . 109.5 ?
    N3 C17 H17A . . 109.5 ?
    N3 C17 H17B . . 109.5 ?
    H17A C17 H17B . . 109.5 ?
    N3 C17 H17C . . 109.5 ?
    H17A C17 H17C . . 109.5 ?
    H17B C17 H17C . . 109.5 ?
    C18 C18 N3 2_755 . 126.3(3) ?
    C18 C18 H18A 2_755 . 105.8 ?
    N3 C18 H18A . . 105.8 ?
    C18 C18 H18B 2_755 . 105.8 ?
    N3 C18 H18B . . 105.8 ?
    H18A C18 H18B . . 106.2 ?
data_global
_journal_date_recd_electronic     2012-10-28
_journal_date_accepted     2012-11-06
_journal_name_full     'Acta Crystallographica, Section E'
_journal_year     2012
_journal_volume     68
_journal_issue     12
_journal_page_first     m1474
_journal_page_last     m1474
_journal_paper_category     QM
_journal_paper_doi     10.1107/S160053681204576X
_journal_coeditor_code     RK2385
_publ_contact_author_name     'Juan Chen'
_publ_contact_author_address
;
Department of Chemistry
Taiyuan Normal University
Taiyuan 030031
People's Republic of China
;
_publ_contact_author_email     sdbai@sxu.edu.cn
_publ_contact_author_fax     +86-351-7011743
_publ_contact_author_phone     +86-351-7011743
_publ_section_title
;\
Bis[\m-<i>N</i>-(<i>tert</i>-butyldimethylsilyl)quinolin-8-aminato-1:\
2\k^2^<i>N</i>^1^,<i>N</i>^8^:<i>N</i>^8^](<i>N</i>,<i>N</i>,<i>N</i>',\
<i>N</i>'-tetramethylethane-1,2-diamine-1\k^2^<i>N</i>,<i>N</i>')\
lithiumsodium
;
loop_
    _publ_author_name
    _publ_author_footnote
    _publ_author_address
    'Chen, Juan' .
;
Department of Chemistry
Taiyuan Teachers College
Taiyuan 030031
People's Republic of China
;
    'Yuan, Li' .
;
Technical Center of Shanxi Entry--Exit Inspection and Quarantine Bureau,
No. 8 Yifen Strteet,
Taiyuan 030024,
People's Republic of China
;
