# Supplementary material for: Bis[μ-N-(tert-butyl­dimethyl­sil­yl)quinolin-8-aminato-1:2κ2 N 1,N 8:N 8](N,N,N′,N′-tetra­methyl­ethane-1,2-diamine-1κ2 N,N′)lithiumsodium
Source: Acta Crystallogr Sect E Struct Rep Online. 2012 Nov 14;68(Pt 12):m1474. doi: 10.1107/S160053681204576X (PMC3588735; doi:10.1107/S160053681204576X)
Supplement: Supplementary file 2 [file e-68-m1474-Isup2.hkl]

# 
# h,k,l, Fc-squared, Fo-squared, sigma(Fo-squared) and status flag 
# 
data_I 
_shelx_title ' c in C2/c' 
_shelx_refln_list_code          4 
_shelx_F_calc_maximum      286.75 
_exptl_crystal_F_000      1432.00 
_reflns_d_resolution_high  0.8107 
 
loop_ 
 _symmetry_equiv_pos_as_xyz 
 'x, y, z' 
 '-x, y, -z+1/2' 
 'x+1/2, y+1/2, z' 
 '-x+1/2, y+1/2, -z+1/2' 
 '-x, -y, -z' 
 'x, -y, z-1/2' 
 '-x+1/2, -y+1/2, -z' 
 'x+1/2, -y+1/2, z-1/2' 
 
_cell_length_a    12.6525 
_cell_length_b    18.5417 
_cell_length_c    18.2956 
_cell_angle_alpha  90.000 
_cell_angle_beta  108.794 
_cell_angle_gamma  90.000 
 
_shelx_F_squared_multiplier     1.000 
 
loop_ 
 _refln_index_h 
 _refln_index_k 
 _refln_index_l 
 _refln_F_squared_calc 
 _refln_F_squared_meas 
 _refln_F_squared_sigma 
 _refln_observed_status 
   2   0   0    37638.53    42125.24    347.86 o 
   4   0   0     2782.90     2802.81     60.51 o 
   6   0   0     1879.86     1754.79     59.32 o 
   8   0   0     2800.89     2795.12    402.61 o 
  10   0   0     2378.17     2119.35    135.13 o 
  12   0   0       11.01       30.06     60.98 o 
  14   0   0      260.33      261.11     96.63 o 
   1   1   0    22185.19    24479.65    552.86 o 
   3   1   0     3894.00     3690.31    101.12 o 
   5   1   0     4520.46     4278.30    151.93 o 
   7   1   0      516.87      481.90     40.66 o 
   9   1   0      570.46      623.89     42.87 o 
  11   1   0      126.87      110.70     45.94 o 
  13   1   0        4.11       -9.72     49.62 o 
   0   2   0    13165.73    15320.11    409.80 o 
   2   2   0    29828.66    32394.39    923.66 o 
   4   2   0      457.95      543.29     27.82 o 
   6   2   0     4526.69     4415.50    239.26 o 
   8   2   0      428.57      432.17     44.65 o 
  10   2   0     1420.90     1288.42     64.19 o 
  12   2   0      262.93      262.53     57.79 o 
  14   2   0      322.32      292.47     64.41 o 
   1   3   0    15614.30    16636.29    558.39 o 
   3   3   0      224.16      237.49     42.62 o 
   5   3   0       28.18       49.46     15.92 o 
   7   3   0        4.11       55.49     21.49 o 
   9   3   0      378.94      514.32     62.78 o 
  11   3   0      152.74       86.08     44.56 o 
  13   3   0      145.80      127.41     54.50 o 
   0   4   0      463.98      504.66     17.97 o 
   2   4   0     1713.43     1927.73     57.01 o 
   4   4   0        3.55        7.62     13.12 o 
   6   4   0       10.25       23.03     16.90 o 
   8   4   0        0.14       18.38     23.29 o 
  10   4   0      298.25      339.99     43.49 o 
  12   4   0      704.01      689.29     72.90 o 
  14   4   0      247.13      236.40     67.60 o 
   1   5   0    30881.75    34300.36    661.64 o 
   3   5   0     2623.09     3093.86    147.40 o 
   5   5   0      516.35      501.46     28.96 o 
   7   5   0     2057.06     1646.36     75.21 o 
   9   5   0        3.47       -2.09     29.26 o 
  11   5   0       84.10       80.57     36.62 o 
  13   5   0        1.28      -35.83     46.23 o 
   0   6   0      375.92      619.32     39.60 o 
   2   6   0       33.62       64.18     14.87 o 
   4   6   0     2134.96     1978.79     49.97 o 
   6   6   0     1906.22     1853.47     53.17 o 
   8   6   0        8.28       -1.25     23.39 o 
  10   6   0        0.01        4.65     33.05 o 
  12   6   0        1.32        7.26     47.09 o 
  14   6   0        0.78       23.77     54.82 o 
   1   7   0        0.10       61.34     12.42 o 
   3   7   0      570.43      577.46     32.98 o 
   5   7   0      210.24      238.79     23.49 o 
   7   7   0       61.08       30.57     23.07 o 
   9   7   0      102.92       53.12     35.17 o 
  11   7   0       11.16       21.09     35.58 o 
  13   7   0       47.71       32.10     53.16 o 
   0   8   0     3043.51     2898.45     66.89 o 
   2   8   0      417.93      622.95     24.54 o 
   4   8   0     1236.97     1044.47     42.69 o 
   6   8   0       37.74       14.37     18.95 o 
   8   8   0      177.34      170.93     29.88 o 
  10   8   0        2.07       -0.98     33.27 o 
  12   8   0       38.56       42.05     51.87 o 
   1   9   0     6512.82     5543.14    184.52 o 
   3   9   0     1246.63     1154.54     35.45 o 
   5   9   0      425.20      440.10     30.13 o 
   7   9   0      158.78      160.12     29.02 o 
   9   9   0      178.61      175.11     38.80 o 
  11   9   0      101.74      128.85     42.35 o 
  13   9   0        2.76       -3.42     67.64 o 
   0  10   0    10301.50     8720.90    123.65 o 
   2  10   0      243.56      189.21     18.55 o 
   4  10   0       63.81       85.32     24.20 o 
   6  10   0      137.47      168.46     28.51 o 
   8  10   0      167.98      204.39     39.13 o 
  10  10   0        0.29       -5.21     34.75 o 
  12  10   0       29.28       32.26     42.97 o 
   1  11   0     4846.58     3659.42     62.82 o 
   3  11   0      799.19      738.79     32.03 o 
   5  11   0     1795.84     1635.23    110.67 o 
   7  11   0        3.88      -26.43     24.73 o 
   9  11   0       28.60       12.45     33.69 o 
  11  11   0       44.51       48.19     50.81 o 
   0  12   0     3634.85     3198.56    121.46 o 
   2  12   0      913.28     1063.64     41.79 o 
   4  12   0      346.63      332.71     28.87 o 
   6  12   0     1102.32     1104.49     57.95 o 
   8  12   0      108.02      121.81     43.75 o 
  10  12   0      264.84      378.55     63.65 o 
  12  12   0       28.67       40.74     54.89 o 
   1  13   0       28.45       44.07     25.16 o 
   3  13   0      217.77      217.19     30.18 o 
   5  13   0     1034.63      951.43     56.32 o 
   7  13   0        4.18       12.23     31.40 o 
   9  13   0       94.98       90.83     48.69 o 
  11  13   0       34.01       58.40     51.09 o 
   0  14   0     4071.48     3821.14    102.13 o 
   2  14   0      725.41      678.07     42.09 o 
   4  14   0       43.13       37.02     32.12 o 
   6  14   0       47.07       80.91     33.22 o 
   8  14   0       73.85      107.42     48.87 o 
  10  14   0      489.04      574.20     73.20 o 
   1  15   0      753.82      734.59     43.15 o 
   3  15   0       46.73       26.49     27.00 o 
   5  15   0       61.99      143.77     36.19 o 
   7  15   0      191.20      194.71     51.68 o 
   9  15   0       65.56       27.90     50.25 o 
  11  15   0        0.04        7.14     53.74 o 
   0  16   0     1544.69     1254.76     73.93 o 
   2  16   0       34.55       52.73     28.44 o 
   4  16   0       21.34      -23.42     31.58 o 
   6  16   0        1.37       -7.75     31.90 o 
  10  16   0      104.94      189.82     86.46 o 
   1  17   0        0.01       -4.01     26.04 o 
   3  17   0      145.64      253.66     35.56 o 
   5  17   0      154.85      144.58     39.71 o 
   7  17   0      467.77      493.71     67.14 o 
   9  17   0       57.52       60.38     52.01 o 
   0  18   0      230.24      255.54     49.96 o 
   2  18   0      494.74      534.35     43.57 o 
   4  18   0        1.59      -36.77     33.34 o 
   6  18   0        1.73      -11.00     42.80 o 
   8  18   0       31.37       -5.87     47.54 o 
   1  19   0       70.40       44.47     37.38 o 
   3  19   0      411.59      441.29     52.03 o 
   5  19   0       92.03       95.98     41.41 o 
   7  19   0      225.85      236.00     59.00 o 
   0  20   0        8.75       88.04     79.31 o 
   2  20   0       74.01       63.54     51.02 o 
   4  20   0       11.94       -8.65     37.25 o 
   6  20   0       36.74       14.70     49.24 o 
   1  21   0       16.79      -31.48     49.78 o 
   3  21   0       12.34       -2.35     75.66 o 
   5  21   0        3.08       -2.00     73.29 o 
   0  22   0        0.01      -95.98     63.99 o 
   2  22   0        4.63      -12.68     54.56 o 
   4  22   0        1.05      -52.36     95.27 o 
 -13   1   1        4.20      -26.02     48.12 o 
 -11   1   1       11.27      -13.73     39.31 o 
  -9   1   1       49.64       28.79     26.22 o 
  -7   1   1      573.62      640.44     36.37 o 
  -5   1   1      425.42      495.16     27.77 o 
  -3   1   1     9776.84     9708.97    106.58 o 
  -1   1   1     1316.37     1386.91     82.31 o 
   1   1   1     1604.19     1901.85     50.96 o 
   3   1   1     4092.44     4467.91    126.95 o 
   5   1   1      711.17     1009.86     49.34 o 
   7   1   1     1607.09     1864.60     99.51 o 
   9   1   1      161.57      109.03     33.22 o 
  11   1   1        8.47      -13.76     40.36 o 
  13   1   1        5.74      -22.07     53.47 o 
 -14   2   1        4.24      -30.70     51.81 o 
 -12   2   1        0.23      -28.39     43.22 o 
 -10   2   1      359.30      395.77     37.23 o 
  -8   2   1       74.96       94.17     24.88 o 
  -6   2   1      124.72      175.11     20.88 o 
  -4   2   1     3998.23     3903.04    187.83 o 
  -2   2   1    40847.20    42483.56   1512.10 o 
   0   2   1    33231.96    35797.64    648.80 o 
   2   2   1    14023.80    15548.71    412.44 o 
   4   2   1     1749.45     2103.46     57.64 o 
   6   2   1      436.37      423.73     27.49 o 
   8   2   1      992.40     1192.48     66.82 o 
  10   2   1       39.32       76.47     43.00 o 
  12   2   1       14.59       14.53     49.34 o 
  14   2   1       39.44       27.21     59.80 o 
 -13   3   1      137.82      103.85     52.93 o 
 -11   3   1      100.61       83.31     35.50 o 
  -9   3   1      701.27      762.84     44.77 o 
  -7   3   1       23.89       27.93     19.57 o 
  -5   3   1     1416.73     1692.71     44.01 o 
  -3   3   1     2547.72     2973.43     61.47 o 
  -1   3   1     6063.32     5979.12    301.45 o 
   1   3   1    16692.41    17992.26    319.99 o 
   3   3   1    16097.91    17476.86    466.32 o 
   5   3   1     1500.51     1417.61     42.07 o 
   7   3   1      868.84      737.52     37.99 o 
   9   3   1     1106.46     1169.43    110.61 o 
  11   3   1      355.64      342.88     56.40 o 
  13   3   1        2.15       -0.18     64.56 o 
 -14   4   1       15.76      -27.76     55.11 o 
 -12   4   1      550.80      509.43     68.14 o 
 -10   4   1       83.91       56.99     36.15 o 
  -8   4   1     3703.84     3711.18    180.38 o 
  -6   4   1     8508.58     8586.06    229.04 o 
  -4   4   1     8133.38     9388.18    172.93 o 
  -2   4   1     1767.95     1888.33     41.24 o 
   0   4   1    22922.64    25988.16    216.89 o 
   2   4   1     9500.91    11118.10    371.11 o 
   4   4   1        2.85       30.08     13.57 o 
   6   4   1      354.92      402.81     36.28 o 
   8   4   1       61.92       74.19     24.14 o 
  10   4   1        4.18        4.88     32.99 o 
  12   4   1      329.61      314.55     62.62 o 
  14   4   1       89.35       45.72     57.59 o 
 -13   5   1      341.05      388.79     69.89 o 
 -11   5   1       30.57       30.11     33.63 o 
  -9   5   1     1068.09     1256.92     52.09 o 
  -7   5   1      859.07      789.31     46.90 o 
  -5   5   1      181.66      158.29     22.71 o 
  -3   5   1     8149.63     8364.45    265.92 o 
  -1   5   1     2280.84     2107.22     48.80 o 
   1   5   1     2072.23     2573.08     61.87 o 
   3   5   1     3504.96     4553.75    149.84 o 
   5   5   1      723.32      568.91     29.44 o 
   7   5   1     1851.63     1973.13     52.94 o 
   9   5   1      240.30      296.47     45.32 o 
  11   5   1      348.78      399.71     63.65 o 
  13   5   1      148.90      123.84     58.78 o 
 -14   6   1      159.10       78.07     60.26 o 
 -12   6   1      502.79      531.50     65.32 o 
 -10   6   1        0.93      -26.09     34.73 o 
  -8   6   1     4628.02     4776.92    167.32 o 
  -6   6   1      337.41      356.25     28.66 o 
  -4   6   1    11335.77    11565.09    625.81 o 
  -2   6   1        0.40        2.02     12.31 o 
   0   6   1     4155.74     4813.30     89.91 o 
   2   6   1    28284.13    30309.96    989.86 o 
   4   6   1      113.92      169.22     18.93 o 
   6   6   1     1526.31     1603.87     45.90 o 
   8   6   1        6.11       -9.14     29.82 o 
  10   6   1        0.19       26.68     34.33 o 
  12   6   1      989.82     1003.34     88.19 o 
  14   6   1      227.33      229.38     70.30 o 
 -13   7   1       46.56       13.39     49.10 o 
 -11   7   1       22.70       32.09     36.79 o 
  -9   7   1        0.54      -12.55     30.48 o 
  -7   7   1     2182.06     1916.34     52.86 o 
  -5   7   1       22.48       29.57     19.90 o 
  -3   7   1     8625.91     8582.53    249.65 o 
  -1   7   1      730.54      710.04     29.50 o 
   1   7   1     3136.96     2804.41     37.66 o 
   3   7   1     4064.34     4381.14    166.14 o 
   5   7   1      452.59      440.12     30.15 o 
   7   7   1     3295.49     3354.38    113.47 o 
   9   7   1      181.77      219.31     41.49 o 
  11   7   1       71.98       63.13     49.62 o 
  13   7   1        0.53       15.62     62.20 o 
 -14   8   1       13.49      -78.91     52.61 o 
 -12   8   1        5.78       -4.95     37.34 o 
 -10   8   1        5.76       25.59     34.26 o 
  -8   8   1      495.28      566.50     45.30 o 
  -6   8   1      755.02      835.51     50.20 o 
  -4   8   1     3763.31     3984.52    215.04 o 
  -2   8   1      635.07      788.20     24.22 o 
   0   8   1      987.36     1032.95     27.44 o 
   2   8   1    24554.99    25235.45    444.10 o 
   4   8   1      640.91      688.10     33.27 o 
   6   8   1     3916.94     3952.85    111.41 o 
   8   8   1      137.17      139.69     36.86 o 
  10   8   1      161.03      184.40     41.02 o 
  12   8   1      241.15      268.09     64.73 o 
 -13   9   1      111.37       93.91     62.49 o 
 -11   9   1      390.85      419.84     52.23 o 
  -9   9   1      757.24      774.46     61.85 o 
  -7   9   1       72.96       76.66     26.11 o 
  -5   9   1      116.19       94.16     26.38 o 
  -3   9   1     1471.04     1386.66     51.88 o 
  -1   9   1      377.54      497.25     31.34 o 
   1   9   1      140.44      101.13     15.51 o 
   3   9   1      741.14      902.23     46.72 o 
   5   9   1       54.01       50.21     21.76 o 
   7   9   1      754.52      784.54     44.62 o 
   9   9   1      466.67      441.80     58.78 o 
  11   9   1      173.06      192.73     44.41 o 
  13   9   1       44.95       -9.13     57.00 o 
 -12  10   1        9.05       -6.08     48.18 o 
 -10  10   1       55.50       35.19     37.05 o 
  -8  10   1     1434.41     1507.99     55.99 o 
  -6  10   1     1056.40     1071.73     80.77 o 
  -4  10   1      110.22       98.24     23.44 o 
  -2  10   1      551.43      527.47     23.44 o 
   0  10   1     3332.72     3029.22     54.37 o 
   2  10   1     2292.94     1942.04     55.52 o 
   4  10   1      246.15      209.65     25.16 o 
   6  10   1        1.68        3.54     23.24 o 
   8  10   1        8.36       -6.99     32.78 o 
  10  10   1       24.79       48.37     37.50 o 
  12  10   1       56.23       29.18     55.57 o 
 -13  11   1       28.20       55.26     82.46 o 
 -11  11   1      284.32      273.41     68.86 o 
  -9  11   1      905.94      898.99     72.60 o 
  -7  11   1       20.10        5.53     26.04 o 
  -5  11   1      657.00      599.48     56.34 o 
  -3  11   1        9.26       31.71     15.56 o 
  -1  11   1     2227.12     2248.02     51.77 o 
   1  11   1     1996.55     2037.13     40.91 o 
   3  11   1      506.21      460.38     25.13 o 
   5  11   1      282.72      358.44     31.69 o 
   7  11   1       40.29       44.71     33.40 o 
   9  11   1      140.31      168.09     41.27 o 
  11  11   1       60.82       20.58     50.69 o 
 -12  12   1        2.46        2.31     49.17 o 
 -10  12   1      352.33      369.69     61.84 o 
  -8  12   1      169.01      158.12     48.69 o 
  -6  12   1       32.21       49.32     55.97 o 
  -4  12   1      469.08      528.83     37.20 o 
  -2  12   1        0.96        5.92     21.62 o 
   0  12   1     1738.38     1603.05     48.34 o 
   2  12   1        0.82        1.09     17.49 o 
   4  12   1      886.85      845.36     45.83 o 
   6  12   1        8.51       19.14     25.05 o 
   8  12   1        3.56        2.63     39.88 o 
  10  12   1      195.57      219.95     57.15 o 
  12  12   1        0.18      -23.19     75.73 o 
 -11  13   1       63.08       79.43     52.07 o 
  -9  13   1        0.28       19.70     43.85 o 
  -7  13   1       33.07        8.32     31.22 o 
  -5  13   1       14.53      -21.80     37.73 o 
  -3  13   1       18.87       41.92     25.55 o 
  -1  13   1     2269.70     2416.50     58.02 o 
   1  13   1     1101.66     1002.13     44.03 o 
   3  13   1     3067.81     2764.86    131.20 o 
   5  13   1      323.66      333.40     35.41 o 
   7  13   1        9.15       -5.63     37.61 o 
   9  13   1      337.39      388.46     61.82 o 
  11  13   1       23.28      -23.16     52.46 o 
 -10  14   1      109.66       67.93     52.38 o 
  -8  14   1        3.47       31.39     42.25 o 
  -6  14   1       54.23       55.32     32.88 o 
  -4  14   1      150.90      220.43     32.96 o 
  -2  14   1        2.06       13.43     25.51 o 
   0  14   1        9.36       -7.05     24.44 o 
   2  14   1      184.32      211.96     31.59 o 
   4  14   1      116.53      119.69     29.53 o 
   6  14   1      247.58      243.91     33.64 o 
   8  14   1       12.36       11.33     42.21 o 
  10  14   1      113.30      114.25     55.16 o 
 -11  15   1       39.81       -3.57     53.06 o 
  -9  15   1       37.51       88.42     50.00 o 
  -7  15   1        6.02      -18.56     31.65 o 
  -5  15   1        6.74       -5.71     30.98 o 
  -3  15   1      334.55      387.62     37.35 o 
  -1  15   1      170.15      102.76     28.35 o 
   1  15   1       18.51        8.89     25.90 o 
   3  15   1       75.53       77.99     28.62 o 
   5  15   1        0.01      -10.52     30.96 o 
   7  15   1        3.36       -6.43     40.77 o 
   9  15   1       22.58       41.02     50.08 o 
 -10  16   1        3.72       32.80     50.00 o 
  -8  16   1       10.62      -24.31     40.84 o 
  -6  16   1       22.67       64.34     36.28 o 
  -4  16   1      636.69      709.44     45.50 o 
  -2  16   1       77.46       59.11     28.41 o 
   0  16   1       93.35       83.48     28.77 o 
   2  16   1        7.39       13.64     26.62 o 
   4  16   1      117.30      153.19     37.45 o 
   6  16   1       31.71       58.45     45.01 o 
   8  16   1       55.27       82.59     49.92 o 
  10  16   1       20.56       -1.15     77.16 o 
  -9  17   1       38.15       80.59     82.88 o 
  -7  17   1        0.05        1.67     45.29 o 
  -5  17   1      199.96      209.79     41.97 o 
  -3  17   1      286.95      350.21     39.70 o 
  -1  17   1        5.45       15.04     26.99 o 
   1  17   1      521.50      548.91     42.74 o 
   3  17   1      123.15      144.89     39.57 o 
   5  17   1       56.26       40.59     35.42 o 
   7  17   1      159.14      153.30     54.11 o 
   9  17   1       10.90      116.10     81.45 o 
  -8  18   1        1.42      -65.08     51.89 o 
  -6  18   1       10.06       27.40     35.79 o 
  -4  18   1      192.67      173.97     36.63 o 
  -2  18   1       29.77       20.69     28.15 o 
   0  18   1      110.65       98.97     31.17 o 
   2  18   1      332.70      322.65     45.54 o 
   4  18   1       45.19       39.55     35.34 o 
   6  18   1       50.24       50.05     47.15 o 
   8  18   1       11.07       12.69     48.84 o 
  -7  19   1       49.96       92.72     68.71 o 
  -5  19   1        9.63       23.96     37.06 o 
  -3  19   1       60.26       59.93     32.34 o 
  -1  19   1       34.90       10.33     36.01 o 
   1  19   1      235.50      182.30     43.08 o 
   3  19   1       45.72       38.91     36.35 o 
   5  19   1        5.99      -43.78     39.13 o 
   7  19   1       76.08        4.09     48.25 o 
  -6  20   1       94.13       53.82     79.74 o 
  -4  20   1       22.68      -46.15     45.31 o 
  -2  20   1        2.33        4.43     49.55 o 
   0  20   1       51.67       44.24     38.13 o 
   2  20   1      186.16      227.76     48.01 o 
   4  20   1      136.89      171.62     45.13 o 
   6  20   1       45.57       59.95     52.48 o 
  -5  21   1       30.65      -37.71     53.58 o 
  -3  21   1      203.46      260.44     63.96 o 
  -1  21   1      200.06      253.87     66.21 o 
   1  21   1       30.68       32.34     56.90 o 
   3  21   1       22.13       12.88     40.64 o 
   5  21   1        2.98       13.46     52.48 o 
  -4  22   1       32.94      -27.31     55.60 o 
  -2  22   1        1.55       55.35     54.15 o 
   0  22   1       62.33       64.66     53.45 o 
   2  22   1      102.35      170.56     63.31 o 
 -14   0   2        0.02       58.98     72.43 o 
 -12   0   2       62.18       44.95     67.28 o 
 -10   0   2        4.50       12.39     40.42 o 
  -8   0   2      470.46      486.34     47.47 o 
  -6   0   2     3178.58     3140.20     75.24 o 
  -4   0   2     8283.22    10032.61    151.17 o 
  -2   0   2       35.95       86.61     17.46 o 
   0   0   2    25651.17    29140.53    685.56 o 
   2   0   2    12164.32    14085.33    458.01 o 
   4   0   2     9246.96     8878.57    660.36 o 
   6   0   2     5540.49     6474.35    604.17 o 
   8   0   2       74.90       91.62     32.55 o 
  10   0   2        6.00        1.86     56.83 o 
  12   0   2        0.06       -5.15     57.55 o 
  14   0   2      326.46      335.83    101.78 o 
 -15   1   2       63.39       44.80     59.79 o 
 -13   1   2       83.05       53.14     49.83 o 
 -11   1   2     1798.58     1755.01     67.13 o 
  -9   1   2     1406.53     1210.00     75.16 o 
  -7   1   2      468.43      303.04     33.51 o 
  -5   1   2     8052.18     9158.68     99.54 o 
  -3   1   2     5981.11     6438.51     75.92 o 
  -1   1   2    36826.51    39409.32   1142.07 o 
   1   1   2     2458.99     2889.28    101.40 o 
   3   1   2       54.97       15.50     11.11 o 
   5   1   2       83.03      131.00     16.54 o 
   7   1   2      707.27      623.33     66.86 o 
   9   1   2     1547.14     1379.23     83.14 o 
  11   1   2      343.83      327.87     62.41 o 
  13   1   2      292.71      245.14     62.89 o 
 -14   2   2        0.01      -25.61     52.23 o 
 -12   2   2       20.02       10.14     43.73 o 
 -10   2   2        2.40       11.61     27.32 o 
  -8   2   2      120.68       77.89     25.30 o 
  -6   2   2     8725.53     9377.89    240.69 o 
  -4   2   2      250.72      396.17     30.59 o 
  -2   2   2    17324.38    17408.87    518.87 o 
   0   2   2      551.40      605.95     12.39 o 
   2   2   2    77130.15    82220.81   1376.96 o 
   4   2   2     1907.39     1836.16     66.57 o 
   6   2   2      102.24       82.24     17.74 o 
   8   2   2     1819.94     1699.14    165.28 o 
  10   2   2       33.68       59.44     44.67 o 
  12   2   2       54.35       78.44     51.03 o 
  14   2   2      219.31      240.41     71.11 o 
 -15   3   2       19.78      -34.56     59.05 o 
 -13   3   2       24.83      -28.11     46.18 o 
 -11   3   2        2.63      -10.50     31.54 o 
  -9   3   2      499.86      485.91     40.17 o 
  -7   3   2     7281.49     7192.31    187.58 o 
  -5   3   2     1644.72     1675.69     53.39 o 
  -3   3   2     5274.65     6153.98    201.59 o 
  -1   3   2     3450.31     3302.14    113.66 o 
   1   3   2    82228.26    86384.80   1818.78 o 
   3   3   2     3096.13     3872.17     74.59 o 
   5   3   2      305.59      332.63     22.60 o 
   7   3   2       70.25       68.33     21.06 o 
   9   3   2     2005.31     1781.39    100.18 o 
  11   3   2      367.39      306.90     57.94 o 
  13   3   2       43.83       57.98     54.46 o 
 -14   4   2       36.78       36.01     52.53 o 
 -12   4   2        3.85       -3.38     34.65 o 
 -10   4   2        0.35       -5.19     27.74 o 
  -8   4   2      421.79      462.95     35.87 o 
  -6   4   2     4443.79     4319.92    160.66 o 
  -4   4   2        1.61       -8.12     15.47 o 
  -2   4   2     7219.18     7953.79    261.49 o 
   0   4   2     1586.54     1749.59     21.79 o 
   2   4   2     4386.49     4686.46     75.99 o 
   4   4   2     2079.22     2556.53     40.44 o 
   6   4   2      813.41      684.67     33.44 o 
   8   4   2     1246.47     1074.76     57.25 o 
  10   4   2        1.71      -17.95     39.90 o 
  12   4   2      108.06       95.27     49.80 o 
  14   4   2       27.39       49.91     61.67 o 
 -13   5   2       64.21       37.83     49.57 o 
 -11   5   2       35.96        5.17     35.80 o 
  -9   5   2       46.48       42.35     26.19 o 
  -7   5   2     1064.62     1105.73     49.68 o 
  -5   5   2     4409.98     5902.24    201.10 o 
  -3   5   2     1575.78     2091.73     88.50 o 
  -1   5   2       44.03       75.06     16.44 o 
   1   5   2     4534.28     5083.33     92.48 o 
   3   5   2    20782.11    21045.53    387.87 o 
   5   5   2      709.42      700.91     31.43 o 
   7   5   2        8.78       19.12     20.83 o 
   9   5   2       33.25       93.12     35.05 o 
  11   5   2       68.87       62.88     46.13 o 
  13   5   2        0.39      -18.82     54.21 o 
 -14   6   2      126.55      147.00     62.53 o 
 -12   6   2      155.27      150.97     42.47 o 
 -10   6   2        4.06      -13.09     31.63 o 
  -8   6   2     1767.32     1803.71     72.85 o 
  -6   6   2        0.25        3.29     21.07 o 
  -4   6   2     2351.10     2346.09    126.06 o 
  -2   6   2       36.23       57.39     12.30 o 
   0   6   2     3878.89     3902.77     59.75 o 
   2   6   2      776.04      957.76     31.78 o 
   4   6   2      727.20      714.41     31.06 o 
   6   6   2      418.88      470.62     31.25 o 
   8   6   2       40.84        5.18     30.27 o 
  10   6   2       14.09      -26.06     31.53 o 
  12   6   2       10.04      -25.00     51.24 o 
 -13   7   2       46.25       66.04     54.87 o 
 -11   7   2      122.28       94.34     37.75 o 
  -9   7   2      578.42      649.65     42.56 o 
  -7   7   2       23.58       60.26     27.83 o 
  -5   7   2     2348.24     2457.22    108.47 o 
  -3   7   2       99.84      180.25     17.06 o 
  -1   7   2     4721.46     5190.86    189.71 o 
   1   7   2        8.77       -6.16      9.94 o 
   3   7   2      152.66       90.82     16.96 o 
   5   7   2      138.87      137.13     21.81 o 
   7   7   2       54.66       64.69     32.15 o 
   9   7   2       13.61      -11.40     33.36 o 
  11   7   2       10.23        3.44     46.16 o 
  13   7   2       33.98      -26.86     51.85 o 
 -14   8   2       53.74       82.92     56.50 o 
 -12   8   2        6.93       23.20     38.84 o 
 -10   8   2       57.87       45.48     36.13 o 
  -8   8   2      380.53      409.24     35.69 o 
  -6   8   2        4.02       13.18     23.72 o 
  -4   8   2      620.10     1110.80     57.25 o 
  -2   8   2     4370.09     5112.37    235.10 o 
   0   8   2      968.51     1213.02     27.12 o 
   2   8   2      275.49      278.08     19.02 o 
   4   8   2      173.76      249.14     25.13 o 
   6   8   2      601.92      572.08     35.75 o 
   8   8   2       77.27       33.42     33.37 o 
  10   8   2      112.01       81.11     38.48 o 
  12   8   2       31.23       64.60     55.04 o 
 -13   9   2        4.58      -28.91     37.95 o 
 -11   9   2       58.68       53.27     38.32 o 
  -9   9   2      171.29      196.98     32.63 o 
  -7   9   2      493.59      542.56     42.51 o 
  -5   9   2       26.98       49.18     23.12 o 
  -3   9   2     2364.80     2349.45     95.60 o 
  -1   9   2     5034.77     5005.73    111.92 o 
   1   9   2      280.65      191.56     15.75 o 
   3   9   2     1044.86     1215.29     52.28 o 
   5   9   2       55.39       48.97     22.44 o 
   7   9   2      132.93      149.78     36.65 o 
   9   9   2       46.19       47.00     35.07 o 
  11   9   2       24.63       31.67     50.59 o 
  13   9   2       53.88       54.24     59.98 o 
 -12  10   2       61.97       69.38     54.37 o 
 -10  10   2       27.82       33.06     35.34 o 
  -8  10   2       29.81       10.93     25.79 o 
  -6  10   2      752.89      772.48     48.88 o 
  -4  10   2      960.28      910.78     36.04 o 
  -2  10   2        9.92       -0.09     17.12 o 
   0  10   2     6395.54     7201.57    285.18 o 
   2  10   2       31.48        6.26     13.21 o 
   4  10   2      364.57      377.14     30.64 o 
   6  10   2      183.15      269.56     30.98 o 
   8  10   2       61.64      101.87     38.00 o 
  10  10   2       32.77       41.76     39.04 o 
  12  10   2        5.96      -45.72     53.93 o 
 -13  11   2        4.35       -0.97     54.55 o 
 -11  11   2      106.09       76.34     68.00 o 
  -9  11   2      126.47      126.03     49.18 o 
  -7  11   2      814.57      862.16     67.14 o 
  -5  11   2       44.04       28.12     47.60 o 
  -3  11   2      101.80       76.54     22.89 o 
  -1  11   2     1419.79     1245.15     42.05 o 
   1  11   2      238.33      375.93     21.21 o 
   3  11   2      747.39      727.11     38.50 o 
   5  11   2     1040.43      996.70     45.25 o 
   7  11   2       80.86       45.90     34.66 o 
   9  11   2      501.66      622.19     55.85 o 
  11  11   2      260.17      207.95     47.97 o 
 -12  12   2       56.60       74.24     53.49 o 
 -10  12   2        8.00       38.96     44.64 o 
  -8  12   2       54.44       60.14     33.45 o 
  -6  12   2     2118.41     1952.50    196.76 o 
  -4  12   2        6.05       11.31     23.21 o 
  -2  12   2     1904.16     1693.88     63.53 o 
   0  12   2      285.71      362.38     30.56 o 
   2  12   2      507.95      459.71     25.17 o 
   4  12   2      298.85      252.12     28.24 o 
   6  12   2      181.74      154.10     36.15 o 
   8  12   2      897.71      915.68     60.49 o 
  10  12   2       68.45       59.99     50.83 o 
  12  12   2       14.21       -6.01     78.73 o 
 -11  13   2      196.37      274.99     60.08 o 
  -9  13   2       88.48      122.29     48.40 o 
  -7  13   2     1049.45     1088.18     77.81 o 
  -5  13   2      650.85      504.54    115.74 o 
  -3  13   2       58.27       54.65     25.14 o 
  -1  13   2     3010.31     2874.88    117.94 o 
   1  13   2     3287.75     2976.90    102.82 o 
   3  13   2       47.52       86.04     21.50 o 
   5  13   2       39.21       18.09     26.93 o 
   7  13   2      117.36       95.38     45.87 o 
   9  13   2      305.20      318.50     60.22 o 
  11  13   2       19.46       42.71     54.53 o 
 -12  14   2       11.81       34.40     54.35 o 
 -10  14   2        4.41       35.99     47.91 o 
  -8  14   2       21.71       13.25     33.28 o 
  -6  14   2     1704.56     1721.53    116.31 o 
  -4  14   2      908.67      989.07     48.64 o 
  -2  14   2     1823.65     1647.87     54.43 o 
   0  14   2      351.04      292.09     31.79 o 
   2  14   2       30.39       32.21     25.58 o 
   4  14   2      630.28      774.04     54.83 o 
   6  14   2      444.36      483.91     46.89 o 
   8  14   2      259.17      344.51     60.06 o 
  10  14   2       11.19      -12.27     48.23 o 
 -11  15   2      152.93      179.80     82.46 o 
  -9  15   2      358.63      518.25     69.32 o 
  -7  15   2      119.15      225.07     41.15 o 
  -5  15   2       50.49       54.25     31.88 o 
  -3  15   2      139.00      140.20     30.60 o 
  -1  15   2     1731.20     1643.09     55.99 o 
   1  15   2      400.04      426.56     37.54 o 
   3  15   2     1524.50     1408.57     65.45 o 
   5  15   2       54.21       43.82     33.57 o 
   7  15   2       29.73       33.13     45.24 o 
   9  15   2      194.95      205.26     58.11 o 
 -10  16   2        6.31      -16.38     63.49 o 
  -8  16   2       48.16       67.36     46.70 o 
  -6  16   2       18.61        5.34     33.08 o 
  -4  16   2      751.90      698.51     46.66 o 
  -2  16   2      649.74      615.83     42.62 o 
   0  16   2        2.31      -18.11     25.23 o 
   2  16   2        2.93        8.02     30.70 o 
   4  16   2     1262.66     1188.16     72.14 o 
   6  16   2      465.03      580.42     68.78 o 
   8  16   2      262.91      301.45     62.78 o 
  10  16   2       21.90       32.21     78.73 o 
  -9  17   2      377.30      347.57     98.20 o 
  -7  17   2      263.80      362.25     49.82 o 
  -5  17   2      194.21      231.65     42.96 o 
  -3  17   2       41.16       43.94     29.46 o 
  -1  17   2        4.69       -3.52     25.57 o 
   1  17   2      423.74      462.29     56.70 o 
   3  17   2      146.86       98.97     38.07 o 
   5  17   2       56.92       28.01     44.79 o 
   7  17   2        9.39       60.93     47.95 o 
   9  17   2       71.83      120.40     55.13 o 
  -8  18   2      262.61      294.87     62.45 o 
  -6  18   2      355.19      446.40     52.35 o 
  -4  18   2       83.22       84.05     33.03 o 
  -2  18   2       17.63        7.24     34.38 o 
   0  18   2      365.74      336.53     45.68 o 
   2  18   2      908.00      979.30     62.80 o 
   4  18   2       75.07       78.24     38.51 o 
   6  18   2      468.83      614.86     73.20 o 
   8  18   2      118.55      148.00     58.62 o 
  -7  19   2       11.48      -40.16     42.52 o 
  -5  19   2        2.04      -46.59     47.36 o 
  -3  19   2        1.76      -19.11     35.92 o 
  -1  19   2       92.54       82.14     40.32 o 
   1  19   2      670.15      671.22     57.80 o 
   3  19   2       22.45       49.14     37.96 o 
   5  19   2      223.75      203.50     57.22 o 
   7  19   2        0.04      -48.65     43.07 o 
  -6  20   2       49.15       93.31     56.86 o 
  -4  20   2       61.69       34.66     38.76 o 
  -2  20   2        0.61       24.00     38.12 o 
   0  20   2        5.59       22.27     35.95 o 
   2  20   2       66.71       71.90     41.01 o 
   4  20   2       15.70        4.51     46.61 o 
   6  20   2      108.62       85.73     54.76 o 
  -5  21   2        6.44       -4.00     53.50 o 
  -3  21   2       17.10      -10.54     48.42 o 
  -1  21   2        1.46       21.40     39.63 o 
   1  21   2        3.32       10.65     37.68 o 
   3  21   2       25.50        4.78     38.60 o 
   5  21   2       10.27       -7.57     50.90 o 
  -4  22   2        0.01       34.30     57.98 o 
  -2  22   2       47.47       -6.50     52.43 o 
   0  22   2        0.70      -14.07     52.79 o 
   2  22   2        1.36      -34.83     38.80 o 
 -15   1   3        0.00      -52.27     92.48 o 
 -13   1   3       50.27       27.47     47.74 o 
 -11   1   3      452.73      396.61     39.01 o 
  -9   1   3       29.57       42.45     25.05 o 
  -7   1   3      275.00      332.23     38.84 o 
  -5   1   3      772.64      849.89     49.21 o 
  -3   1   3      804.02      840.43     42.59 o 
  -1   1   3    19781.35    22611.97    806.30 o 
   1   1   3     4336.99     4786.56    209.96 o 
   3   1   3     1971.91     2193.91     55.26 o 
   5   1   3      244.40      240.91     19.11 o 
   7   1   3       23.28       15.23     17.27 o 
   9   1   3      280.47      232.16     49.82 o 
  11   1   3        2.07        1.72     47.67 o 
  13   1   3       42.91       17.53     51.19 o 
 -14   2   3       20.89      -18.27     49.69 o 
 -12   2   3       10.37        5.54     33.90 o 
 -10   2   3      114.24       99.40     31.24 o 
  -8   2   3     2104.87     2519.00     68.15 o 
  -6   2   3     2053.18     1472.37    121.62 o 
  -4   2   3    10567.20    10390.35    308.49 o 
  -2   2   3    15601.62    15483.74    577.39 o 
   0   2   3     9013.70     9281.07    196.23 o 
   2   2   3     1462.84     1427.17     39.10 o 
   4   2   3      653.45      457.91     52.07 o 
   6   2   3       54.33      118.06     17.42 o 
   8   2   3      178.63      171.19     31.98 o 
  10   2   3      168.06      153.54     49.13 o 
  12   2   3        0.76      -20.42     43.79 o 
 -15   3   3        0.76       25.13     58.15 o 
 -13   3   3      252.75      242.34     57.84 o 
 -11   3   3      120.31      168.55     33.35 o 
  -9   3   3      188.80      238.69     31.54 o 
  -7   3   3       14.55       70.25     24.70 o 
  -5   3   3        0.29       -4.94     15.97 o 
  -3   3   3        4.95      -25.93     21.48 o 
  -1   3   3       33.53      116.57     12.56 o 
   1   3   3    15481.39    16638.14    398.94 o 
   3   3   3     4882.05     5547.06    142.48 o 
   5   3   3     3733.50     3373.02    246.64 o 
   7   3   3      100.18       89.01     30.18 o 
   9   3   3       71.82       53.00     40.76 o 
  11   3   3       37.55       21.43     42.75 o 
  13   3   3       42.74       45.86     61.92 o 
 -14   4   3        5.61       54.79     51.49 o 
 -12   4   3      291.75      267.29     45.64 o 
 -10   4   3     1427.79     1398.96     91.97 o 
  -8   4   3       77.31      126.37     31.36 o 
  -6   4   3       53.36       80.25     22.37 o 
  -4   4   3     2013.45     2018.26     73.48 o 
  -2   4   3     3486.97     3017.54     99.45 o 
   0   4   3     6876.61     8322.28    132.97 o 
   2   4   3    61126.11    70931.66   2441.64 o 
   4   4   3     2710.08     2510.16     61.97 o 
   6   4   3      117.95       52.20     17.28 o 
   8   4   3      232.92      203.64     34.75 o 
  10   4   3      646.25      631.78     68.01 o 
  12   4   3       10.32        8.94     47.21 o 
 -13   5   3       59.00       58.79     39.79 o 
 -11   5   3      325.21      251.98     41.70 o 
  -9   5   3     2168.23     2212.70     80.34 o 
  -7   5   3       86.67      103.60     27.90 o 
  -5   5   3     3827.64     3619.76     95.07 o 
  -3   5   3     4541.13     5065.56    217.72 o 
  -1   5   3    11906.38    12356.15    325.37 o 
   1   5   3    28007.30    29879.91    474.84 o 
   3   5   3     2316.63     2593.00     55.20 o 
   5   5   3     1481.93     1516.25     51.55 o 
   7   5   3      777.03      820.59     51.91 o 
   9   5   3      154.77      184.42     39.00 o 
  11   5   3      548.69      441.13     68.83 o 
  13   5   3        1.45       55.76     58.06 o 
 -14   6   3        4.62      -10.56     47.79 o 
 -12   6   3       29.99       45.93     36.69 o 
 -10   6   3      307.16      341.37     37.37 o 
  -8   6   3      117.11      161.98     32.80 o 
  -6   6   3     1059.19     1178.93     53.67 o 
  -4   6   3    16252.21    16518.02    817.20 o 
  -2   6   3      281.77      290.43     24.51 o 
   0   6   3     2826.91     2807.44     66.90 o 
   2   6   3     4880.79     5436.33    113.85 o 
   4   6   3        5.73       91.11     17.44 o 
   6   6   3      396.34      373.88     33.22 o 
   8   6   3       80.28      117.91     35.44 o 
  10   6   3      723.66      769.88    120.89 o 
  12   6   3        0.49       35.34     56.38 o 
 -13   7   3        5.76      -16.92     37.22 o 
 -11   7   3      133.52      151.58     39.98 o 
  -9   7   3     1274.38     1148.55     58.61 o 
  -7   7   3     9988.17     9817.67    417.87 o 
  -5   7   3    12478.21    12465.17    550.76 o 
  -3   7   3     1012.97      891.33     26.91 o 
  -1   7   3      257.48      310.49     18.39 o 
   1   7   3    16883.51    17024.75    517.74 o 
   3   7   3     5946.79     7461.91    316.52 o 
   5   7   3     4644.97     4589.49    130.52 o 
   7   7   3       81.85       57.78     32.49 o 
   9   7   3      123.76      108.40     36.43 o 
  11   7   3      445.76      388.15     68.79 o 
  13   7   3       40.07       -1.66     56.38 o 
 -14   8   3      210.35      300.31     70.23 o 
 -12   8   3        0.98      -15.19     36.95 o 
 -10   8   3      122.04      119.64     31.29 o 
  -8   8   3      159.37      136.33     33.39 o 
  -6   8   3      663.54      664.90     45.01 o 
  -4   8   3     1789.58     1437.07     62.23 o 
  -2   8   3     2260.14     2246.91     53.60 o 
   0   8   3       24.13       12.13     10.37 o 
   2   8   3        0.03        6.28     13.73 o 
   4   8   3      895.64      964.61     38.34 o 
   6   8   3      852.85      937.27     54.93 o 
   8   8   3        0.19      -26.05     32.24 o 
  10   8   3      346.28      424.85     84.75 o 
  12   8   3       11.50       19.85     52.30 o 
 -13   9   3        0.81      -17.90     49.57 o 
 -11   9   3        1.04      -14.98     34.39 o 
  -9   9   3     1134.17     1189.43     53.00 o 
  -7   9   3     3195.49     3117.84    247.89 o 
  -5   9   3     1489.26     1510.06     79.92 o 
  -3   9   3      756.02      884.50     42.86 o 
  -1   9   3      809.69      816.16     31.05 o 
   1   9   3     4352.09     4306.04     90.34 o 
   3   9   3     1362.39     1164.75     38.14 o 
   5   9   3      736.55      789.51     40.81 o 
   7   9   3      175.27      140.66     38.29 o 
   9   9   3        8.89       63.28     37.28 o 
  11   9   3      277.12      343.17     68.68 o 
 -12  10   3      231.00      322.67     65.14 o 
 -10  10   3      463.98      507.80     62.67 o 
  -8  10   3        6.63        7.35     28.85 o 
  -6  10   3       79.32       77.82     28.12 o 
  -4  10   3      575.61      613.75     30.36 o 
  -2  10   3       54.70       27.03     18.05 o 
   0  10   3     5498.77     5559.94    188.74 o 
   2  10   3        1.31       -8.77     15.97 o 
   4  10   3      182.72      275.45     27.91 o 
   6  10   3      108.59      172.93     36.52 o 
   8  10   3     1328.08     1401.68     68.28 o 
  10  10   3      732.16      773.62     65.05 o 
  12  10   3       24.30       32.81     57.99 o 
 -13  11   3        1.23        0.16     52.96 o 
 -11  11   3       68.55       57.88     46.20 o 
  -9  11   3      190.38      197.30     38.34 o 
  -7  11   3      113.77      142.26     44.27 o 
  -5  11   3      422.78      351.99     46.70 o 
  -3  11   3      106.36       64.42     23.69 o 
  -1  11   3       84.17      167.59     23.87 o 
   1  11   3      129.01      107.83     16.55 o 
   3  11   3      758.15      732.23     42.78 o 
   5  11   3      938.82      809.69     42.65 o 
   7  11   3     1289.40     1327.63     64.93 o 
   9  11   3        0.20       -3.91     36.03 o 
  11  11   3       29.45       41.12     52.06 o 
 -12  12   3       94.25      146.81     56.81 o 
 -10  12   3      244.29      152.40     49.44 o 
  -8  12   3       22.04       27.49     39.77 o 
  -6  12   3     1080.55     1260.48    155.89 o 
  -4  12   3      449.47      460.98     35.30 o 
  -2  12   3     4478.86     3812.52    107.23 o 
   0  12   3     2023.90     2050.59     63.61 o 
   2  12   3     1701.58     1678.17     64.29 o 
   4  12   3      344.77      476.12     33.74 o 
   6  12   3       19.26       22.54     31.46 o 
   8  12   3      457.04      488.74     50.82 o 
  10  12   3      124.44       89.01     51.66 o 
 -11  13   3       70.30       96.31     51.84 o 
  -9  13   3        1.03      -42.80     38.29 o 
  -7  13   3      113.61      143.44     55.90 o 
  -5  13   3      114.85       75.29     34.04 o 
  -3  13   3      437.38      391.48     34.03 o 
  -1  13   3       70.49       58.26     25.32 o 
   1  13   3      117.47      152.50     23.10 o 
   3  13   3     2319.33     2038.17    108.18 o 
   5  13   3       82.89       76.91     24.99 o 
   7  13   3        1.07      -30.63     39.48 o 
   9  13   3        0.81       -6.30     45.65 o 
  11  13   3       20.84       35.64     75.73 o 
 -12  14   3       89.76      162.27     62.65 o 
 -10  14   3        4.26       -3.15     43.72 o 
  -8  14   3      149.08      125.34     50.10 o 
  -6  14   3      156.04      112.83     45.68 o 
  -4  14   3        0.08       -1.20     25.55 o 
  -2  14   3      493.85      367.64     35.06 o 
   0  14   3      321.64      350.68     33.38 o 
   2  14   3      446.51      449.88     43.80 o 
   4  14   3      403.48      402.56     43.97 o 
   6  14   3       84.69       93.54     37.19 o 
   8  14   3       18.70       62.45     48.54 o 
  10  14   3       43.15      122.92     57.54 o 
 -11  15   3       28.29      -35.19     47.81 o 
  -9  15   3        0.02       10.59     44.00 o 
  -7  15   3      144.94       99.92     48.17 o 
  -5  15   3       83.61       85.68     29.98 o 
  -3  15   3      174.36      117.66     30.24 o 
  -1  15   3       57.68       53.78     26.39 o 
   1  15   3       30.86       14.33     30.71 o 
   3  15   3      235.86      209.37     38.43 o 
   5  15   3        4.63      -23.10     48.89 o 
   7  15   3        0.00      -37.99     38.53 o 
   9  15   3       60.23      101.35     80.31 o 
 -10  16   3       13.58       -2.12     50.71 o 
  -8  16   3       38.99       77.98     38.63 o 
  -6  16   3       49.39       53.25     34.82 o 
  -4  16   3      641.64      706.92     58.93 o 
  -2  16   3       16.19       34.37     27.61 o 
   0  16   3      197.56      195.47     39.11 o 
   2  16   3       11.18       -7.46     31.21 o 
   4  16   3       21.75       23.36     33.28 o 
   6  16   3       17.30        1.97     45.17 o 
   8  16   3        1.43        8.86     45.45 o 
  -9  17   3       65.36        2.86     74.01 o 
  -7  17   3       28.77        5.69     34.39 o 
  -5  17   3      433.58      455.66     42.64 o 
  -3  17   3      115.33       80.97     38.42 o 
  -1  17   3        9.31       15.66     31.92 o 
   1  17   3      177.46      151.21     39.25 o 
   3  17   3        6.16      -36.90     30.98 o 
   5  17   3      121.13      146.48     49.95 o 
   7  17   3       16.40        8.00     48.09 o 
   9  17   3        5.38      -17.16     70.29 o 
  -8  18   3      304.21      282.75     59.57 o 
  -6  18   3        0.00      -41.65     44.16 o 
  -4  18   3      257.82      285.76     46.05 o 
  -2  18   3      176.13      154.23     42.52 o 
   0  18   3      429.19      432.94     51.21 o 
   2  18   3      187.95      206.91     43.52 o 
   4  18   3        2.80      -56.47     40.08 o 
   6  18   3      201.00      114.89     56.09 o 
   8  18   3       43.90      151.09     56.27 o 
  -7  19   3      135.61      205.90     60.99 o 
  -5  19   3      119.37      108.14     41.75 o 
  -3  19   3       89.04       79.21     41.58 o 
  -1  19   3        0.05       18.11     37.41 o 
   1  19   3      391.22      463.92     57.39 o 
   3  19   3       63.76       76.15     41.52 o 
   5  19   3      240.16      277.30     63.26 o 
   7  19   3        7.71      -30.41     54.54 o 
  -6  20   3        0.04       -1.96     51.14 o 
  -4  20   3      220.92      286.39     50.49 o 
  -2  20   3      240.43      291.02     50.32 o 
   0  20   3      306.31      267.59     48.43 o 
   2  20   3       47.52       39.82     37.98 o 
   4  20   3       10.31       -4.74     46.17 o 
   6  20   3       11.06        0.59     50.79 o 
  -5  21   3      182.28      270.25     65.84 o 
  -3  21   3        0.14      -31.81     39.94 o 
  -1  21   3       15.46        8.15     37.80 o 
   1  21   3      118.38      179.40     46.47 o 
   3  21   3      259.72      237.05     64.85 o 
  -4  22   3       93.44      164.29     67.58 o 
  -2  22   3       34.62       64.24     54.04 o 
   0  22   3      148.86      171.43     49.90 o 
   2  22   3      124.49      150.66     48.23 o 
 -14   0   4       21.66       19.61     74.44 o 
 -12   0   4        3.87       -9.25     41.23 o 
 -10   0   4      525.39      647.60     86.96 o 
  -8   0   4     2069.86     1429.51    102.07 o 
  -6   0   4      399.10      521.36     60.41 o 
  -4   0   4    12122.36    11674.70    175.65 o 
  -2   0   4     1915.01     2355.31     48.54 o 
   0   0   4    17051.15    16762.95    242.00 o 
   2   0   4     8470.16     8463.87    490.79 o 
   4   0   4      844.74     1213.32     95.27 o 
   6   0   4     7068.30     6925.73    548.34 o 
   8   0   4      349.47      253.23     69.29 o 
  10   0   4      691.82      453.79     85.32 o 
  12   0   4      199.64      277.86     89.33 o 
 -15   1   4       51.59       36.17     60.30 o 
 -13   1   4      135.14      187.16     58.02 o 
 -11   1   4        7.32        9.02     29.30 o 
  -9   1   4     1737.18     1623.02     56.60 o 
  -7   1   4     3076.22     3359.86     90.04 o 
  -5   1   4     9493.65    10970.18    398.18 o 
  -3   1   4      835.91     1082.37     69.43 o 
  -1   1   4    34261.58    35047.39    546.31 o 
   1   1   4    39411.57    41170.04   1688.69 o 
   3   1   4     3450.01     3142.63    134.06 o 
   5   1   4       39.89       31.85     12.01 o 
   7   1   4     3775.37     3921.24    559.79 o 
   9   1   4     1221.24     1028.84     82.24 o 
  11   1   4       81.08       66.20     48.53 o 
  13   1   4      178.39      272.20     73.02 o 
 -14   2   4       75.51      100.75     51.91 o 
 -12   2   4       61.64       62.52     31.00 o 
 -10   2   4       97.70       64.12     28.20 o 
  -8   2   4     4409.35     3894.58    107.63 o 
  -6   2   4        1.19       -8.72     26.65 o 
  -4   2   4      102.26       96.52     27.15 o 
  -2   2   4     7463.23     7204.89    151.76 o 
   0   2   4     7732.49     8430.70     97.31 o 
   2   2   4       20.59       74.39     19.00 o 
   4   2   4        0.28       -9.23     16.11 o 
   6   2   4      324.21      236.74     41.04 o 
   8   2   4       73.37       63.81     41.16 o 
  10   2   4      100.91       44.01     45.34 o 
  12   2   4      275.18      333.91     69.19 o 
 -15   3   4      119.83      100.90     61.62 o 
 -13   3   4      765.62      766.17     63.58 o 
 -11   3   4      930.67      913.58     51.85 o 
  -9   3   4       93.93       41.42     30.26 o 
  -7   3   4     2050.42     2299.66     61.57 o 
  -5   3   4       18.72        8.31     22.76 o 
  -3   3   4    15239.75    13828.38    576.66 o 
  -1   3   4     5871.70     6236.76    128.93 o 
   1   3   4     1738.85     1655.07     34.50 o 
   3   3   4     1057.05      928.69     76.31 o 
   5   3   4      691.32      777.90     41.84 o 
   7   3   4      902.99      926.18     57.93 o 
   9   3   4       15.32        9.19     41.40 o 
  11   3   4       10.43      -36.97     46.24 o 
  13   3   4        5.05      -37.84     60.50 o 
 -14   4   4        0.09       -6.64     51.11 o 
 -12   4   4       56.34       73.31     38.30 o 
 -10   4   4      332.32      325.79     35.41 o 
  -8   4   4     3640.79     3354.38    101.14 o 
  -6   4   4      739.58      814.33     49.88 o 
  -4   4   4      236.34      263.98     43.37 o 
  -2   4   4     6048.12     6248.39    109.47 o 
   0   4   4       20.30        4.04     12.46 o 
   2   4   4     1292.67     1544.09     33.76 o 
   4   4   4     2188.15     1725.03     96.45 o 
   6   4   4      105.67       41.19     25.38 o 
   8   4   4        6.04       -2.07     28.34 o 
  10   4   4      161.67      143.79     50.85 o 
  12   4   4      201.38      193.40     66.10 o 
 -15   5   4      153.36       90.34     62.58 o 
 -13   5   4       97.14      146.87     45.38 o 
 -11   5   4        4.96        4.16     27.97 o 
  -9   5   4      636.91      639.92     47.24 o 
  -7   5   4     3556.58     3718.49     79.43 o 
  -5   5   4     6798.40     7097.09    374.84 o 
  -3   5   4      371.69      289.07     53.73 o 
  -1   5   4     2953.67     2393.05     39.14 o 
   1   5   4     2799.30     3262.65     58.39 o 
   3   5   4     7084.66     5839.45    252.44 o 
   5   5   4      662.74      807.48     46.44 o 
   7   5   4      543.37      415.28     40.60 o 
   9   5   4        9.41       19.32     43.57 o 
  11   5   4       68.31       70.87     50.63 o 
  13   5   4        3.38        3.51     55.00 o 
 -14   6   4      104.06       40.53     54.64 o 
 -12   6   4       15.81       30.26     37.26 o 
 -10   6   4        1.15       -7.99     26.10 o 
  -8   6   4       70.12      104.31     32.77 o 
  -6   6   4      312.53      421.23     36.36 o 
  -4   6   4     5633.00     6094.02    244.10 o 
  -2   6   4     7228.76     8525.09    355.01 o 
   0   6   4      877.83      899.26     23.41 o 
   2   6   4     9897.84    10334.77    277.09 o 
   4   6   4      625.34     1153.48     34.09 o 
   6   6   4        2.78       48.71     29.76 o 
   8   6   4      244.19      281.65     40.34 o 
  10   6   4      181.73      133.33     51.95 o 
  12   6   4       35.01      -23.62     48.44 o 
 -13   7   4       50.26       19.81     38.34 o 
 -11   7   4       58.96       27.17     28.53 o 
  -9   7   4      455.82      467.06     44.06 o 
  -7   7   4        0.05       -1.68     25.95 o 
  -5   7   4      655.67      771.95     43.24 o 
  -3   7   4      349.98      779.28     25.45 o 
  -1   7   4     6218.88     6514.55    172.28 o 
   1   7   4      305.97      332.68     34.53 o 
   3   7   4      662.17      546.63     28.44 o 
   5   7   4     2390.03     2142.91     63.74 o 
   7   7   4      118.17      103.73     35.26 o 
   9   7   4      243.85      203.72     40.74 o 
  11   7   4        0.08       -5.79     46.91 o 
 -14   8   4        9.60        7.94     42.70 o 
 -12   8   4       53.04       89.38     40.21 o 
 -10   8   4       11.24       -4.19     26.94 o 
  -8   8   4      839.24      797.13     51.54 o 
  -6   8   4        3.75       -5.25     23.36 o 
  -4   8   4     3431.81     2583.66    114.50 o 
  -2   8   4     1011.01     1303.05     49.16 o 
   0   8   4     1293.64     1360.57     26.22 o 
   2   8   4       86.06       29.72     15.38 o 
   4   8   4      167.90      200.70     23.76 o 
   6   8   4       21.57        6.59     29.71 o 
   8   8   4       59.25      118.29     37.29 o 
  10   8   4        3.48      -61.80     44.30 o 
  12   8   4       43.57       50.03     57.79 o 
 -13   9   4       15.05       30.56     50.96 o 
 -11   9   4       12.75       -4.00     32.48 o 
  -9   9   4        0.95       -1.03     30.39 o 
  -7   9   4      126.02      214.69     32.91 o 
  -5   9   4      435.15      491.68     35.51 o 
  -3   9   4      285.59      295.38     38.65 o 
  -1   9   4       42.71       18.39     13.92 o 
   1   9   4     1188.44     1393.01     64.96 o 
   3   9   4      206.66      147.46     20.21 o 
   5   9   4      830.57     1105.05     56.05 o 
   7   9   4        3.04        1.35     33.37 o 
   9   9   4        0.25      -23.44     33.60 o 
  11   9   4       18.50       11.14     49.46 o 
 -12  10   4        4.04        3.90     44.46 o 
 -10  10   4      107.15      110.31     36.80 o 
  -8  10   4      870.98      809.94     69.65 o 
  -6  10   4      368.61      349.51     33.56 o 
  -4  10   4      560.85      379.21     37.56 o 
  -2  10   4      136.18      103.78     20.66 o 
   0  10   4       39.88       36.68     12.97 o 
   2  10   4     1377.28     1372.94     52.07 o 
   4  10   4       62.39      136.30     25.04 o 
   6  10   4      959.03     1025.11     58.78 o 
   8  10   4       37.61       12.16     34.56 o 
  10  10   4      110.57      122.89     54.96 o 
  12  10   4      109.87      149.28     63.84 o 
 -13  11   4       86.66      104.17     54.92 o 
 -11  11   4        7.22      -31.17     51.25 o 
  -9  11   4      299.86      381.15     56.06 o 
  -7  11   4      392.91      513.41     96.41 o 
  -5  11   4       11.42       -0.87     28.34 o 
  -3  11   4     1589.98     1730.44     66.07 o 
  -1  11   4       30.16       43.79     17.38 o 
   1  11   4      281.65      342.93     25.43 o 
   3  11   4      353.81      390.91     28.51 o 
   5  11   4        1.24       -5.15     29.76 o 
   7  11   4     1317.96     1323.09     66.60 o 
   9  11   4        2.37       43.43     38.55 o 
  11  11   4        0.84       -5.80     54.57 o 
 -12  12   4       15.52       32.74     50.86 o 
 -10  12   4       13.65       -2.01     42.01 o 
  -8  12   4     1252.98     1275.86    118.03 o 
  -6  12   4       42.87       64.94     39.31 o 
  -4  12   4      208.45      363.78     33.13 o 
  -2  12   4     4803.02     4811.35    234.95 o 
   0  12   4       96.81       72.81     20.61 o 
   2  12   4      923.62      873.01     40.30 o 
   4  12   4       19.94       12.49     21.83 o 
   6  12   4      222.11      116.39     36.31 o 
   8  12   4      494.62      482.70     52.21 o 
  10  12   4      149.48      246.28     50.05 o 
 -11  13   4       84.35       70.12     50.08 o 
  -9  13   4       72.49      120.85     63.92 o 
  -7  13   4      896.11      907.02    207.43 o 
  -5  13   4      240.98      215.79     39.72 o 
  -3  13   4     3468.37     3222.48     85.50 o 
  -1  13   4       24.34       11.23     22.61 o 
   1  13   4      748.01      727.69     35.40 o 
   3  13   4      286.31      389.31     34.87 o 
   5  13   4      678.72      743.35     44.81 o 
   7  13   4      750.01      779.56     56.74 o 
   9  13   4      104.03      126.28     53.34 o 
 -12  14   4       92.35       96.49     57.64 o 
 -10  14   4      164.75      194.62     55.47 o 
  -8  14   4      467.47      471.84     63.62 o 
  -6  14   4       41.82       49.88     43.49 o 
  -4  14   4       12.95       25.45     26.15 o 
  -2  14   4     1168.53     1034.76     47.09 o 
   0  14   4      564.20      703.84     42.13 o 
   2  14   4      560.10      625.56     41.68 o 
   4  14   4        0.18        2.03     30.75 o 
   6  14   4       37.21       73.49     43.13 o 
   8  14   4       81.73      113.57     53.34 o 
  10  14   4      183.04      163.67     62.10 o 
 -11  15   4       15.97       10.86     49.22 o 
  -9  15   4       94.50      124.88     53.39 o 
  -7  15   4      448.21      524.80     71.36 o 
  -5  15   4     1970.80     1923.99    110.21 o 
  -3  15   4      372.67      393.62     39.94 o 
  -1  15   4      851.93      798.80     56.14 o 
   1  15   4       88.42       83.51     33.48 o 
   3  15   4     1508.88     1558.75    157.60 o 
   5  15   4      179.34      179.45     51.07 o 
   7  15   4      343.83      498.29     69.94 o 
   9  15   4      228.27      253.95     85.32 o 
 -10  16   4      243.26      364.36     64.21 o 
  -8  16   4      615.68      824.92     79.91 o 
  -6  16   4      118.83       85.35     35.67 o 
  -4  16   4      231.33      212.45     42.84 o 
  -2  16   4        1.36      -36.78     28.55 o 
   0  16   4      511.04      419.29     46.65 o 
   2  16   4      837.29      726.60     56.44 o 
   4  16   4        2.33      -15.20     40.89 o 
   6  16   4        0.60      -19.55     41.52 o 
   8  16   4       59.38       77.17     55.50 o 
  -9  17   4      119.57      171.17     55.24 o 
  -7  17   4      213.23      256.37     57.94 o 
  -5  17   4      364.70      354.71     48.62 o 
  -3  17   4      221.98      287.67     43.90 o 
  -1  17   4      204.40      168.60     41.11 o 
   1  17   4      244.86      272.54     42.54 o 
   3  17   4      694.45      793.15     79.21 o 
   5  17   4      745.58      732.50    105.79 o 
   7  17   4      229.68      226.32     61.47 o 
  -8  18   4        4.63       -6.17     47.66 o 
  -6  18   4       66.86      127.47     84.96 o 
  -4  18   4       50.64       54.48     38.53 o 
  -2  18   4        5.56      -34.68     34.51 o 
   0  18   4      594.41      654.43     74.22 o 
   2  18   4      229.76      224.35     43.08 o 
   4  18   4      474.04      585.33     71.70 o 
   6  18   4       14.11       -0.40     47.57 o 
  -7  19   4        9.97      -48.52     46.93 o 
  -5  19   4       81.40      148.13     44.40 o 
  -3  19   4      147.26      128.05     44.14 o 
  -1  19   4      235.43      240.00     46.85 o 
   1  19   4       78.14       84.14     39.02 o 
   3  19   4        5.20        6.71     45.11 o 
   5  19   4      311.11      211.56     60.16 o 
  -6  20   4       43.34      112.00     58.78 o 
  -4  20   4        0.23       17.40     41.49 o 
  -2  20   4      112.27      109.75     43.48 o 
   0  20   4      129.23      154.86     43.87 o 
   2  20   4      141.07      158.70     45.31 o 
   4  20   4       79.55       39.74     52.04 o 
  -5  21   4       11.44       -9.29     42.56 o 
  -3  21   4       27.98       33.67     41.07 o 
  -1  21   4      117.45      103.77     45.70 o 
   1  21   4        4.90        0.81     38.88 o 
   3  21   4       20.70       50.89     52.71 o 
  -2  22   4       58.29       14.80     44.43 o 
   0  22   4        7.27      -60.28     40.19 o 
   2  22   4        0.26      -24.77     48.75 o 
 -15   1   5        3.19       43.73     59.72 o 
 -13   1   5       73.69       52.28     32.67 o 
 -11   1   5        0.01       -8.43     28.70 o 
  -9   1   5      209.16      242.48     49.81 o 
  -7   1   5     1790.62     1665.84     69.82 o 
  -5   1   5      778.28      906.33     52.58 o 
  -3   1   5     1488.65     1884.74     61.91 o 
  -1   1   5       43.64       24.92     10.37 o 
   1   1   5     3361.29     3408.74     87.32 o 
   3   1   5      823.04      763.44     46.87 o 
   5   1   5       77.75       63.09     20.00 o 
   7   1   5       83.53      122.42     44.11 o 
   9   1   5      363.04      253.05     52.83 o 
  11   1   5        3.75       30.43     50.01 o 
  13   1   5       13.05      -33.96     59.41 o 
 -14   2   5       35.65       51.89     54.31 o 
 -12   2   5      777.59      795.24     51.02 o 
 -10   2   5      886.46      766.55     53.47 o 
  -8   2   5       19.47       27.79     35.71 o 
  -6   2   5     2484.40     2279.65     72.70 o 
  -4   2   5     1984.52     1713.67     71.86 o 
  -2   2   5      647.87      548.14     27.96 o 
   0   2   5     1442.57     1174.66     23.34 o 
   2   2   5      160.23      297.62     21.76 o 
   4   2   5      885.06      687.70     45.48 o 
   6   2   5       17.94       33.08     23.60 o 
   8   2   5      491.65      393.13     92.05 o 
  10   2   5        0.11       -9.35     41.47 o 
  12   2   5        0.04      -27.75     51.87 o 
 -15   3   5        0.65      -33.66     52.53 o 
 -13   3   5       44.01       29.77     37.49 o 
 -11   3   5     1093.82     1174.02     56.03 o 
  -9   3   5      327.95      393.28     40.52 o 
  -7   3   5       48.36      138.37     37.19 o 
  -5   3   5      727.27      621.69     46.75 o 
  -3   3   5     4355.56     3809.44    338.70 o 
  -1   3   5       76.51       22.17     13.19 o 
   1   3   5     7236.97     8969.30    193.17 o 
   3   3   5      155.05      181.21     22.98 o 
   5   3   5      235.28      216.18     27.70 o 
   7   3   5      256.13      156.46     31.32 o 
   9   3   5     2114.18     2012.05    117.10 o 
  11   3   5       78.05       66.07     49.93 o 
  13   3   5        3.25       -8.99     61.48 o 
 -14   4   5      231.27      212.67     47.46 o 
 -12   4   5      433.18      378.93     42.20 o 
 -10   4   5        0.29      -17.26     31.95 o 
  -8   4   5        0.23       -9.47     26.33 o 
  -6   4   5    19309.49    16799.64    180.77 o 
  -4   4   5     1389.09     1471.08    103.90 o 
  -2   4   5       42.10        1.68     12.43 o 
   0   4   5       82.27       17.45     13.02 o 
   2   4   5      110.60      220.70     18.94 o 
   4   4   5     5109.04     5346.44    342.85 o 
   6   4   5     1194.02     1010.04     51.45 o 
   8   4   5     1350.28     1240.63     84.29 o 
  10   4   5       48.42       -0.05     49.31 o 
  12   4   5       13.69      -11.87     52.10 o 
 -15   5   5       48.66       39.35     58.34 o 
 -13   5   5      421.50      500.96     56.19 o 
 -11   5   5      914.88      887.28     52.12 o 
  -9   5   5      496.13      618.64     48.16 o 
  -7   5   5     2671.16     2982.81    207.65 o 
  -5   5   5     4638.92     4130.70    476.55 o 
  -3   5   5     1528.27     1201.17     82.46 o 
  -1   5   5     1163.46     1031.44     47.94 o 
   1   5   5      480.60      444.73     21.33 o 
   3   5   5     8998.24     9648.36    347.29 o 
   5   5   5       87.95       57.19     25.77 o 
   7   5   5      580.56      554.96     56.76 o 
   9   5   5      450.18      423.53     61.54 o 
  11   5   5       37.12       64.04     50.14 o 
 -14   6   5        0.40        9.31     41.53 o 
 -12   6   5      100.45      104.51     40.70 o 
 -10   6   5      324.18      387.78     44.60 o 
  -8   6   5     3225.19     3094.18    187.20 o 
  -6   6   5     6939.76     6611.14    558.99 o 
  -4   6   5     1179.41     1493.05    100.14 o 
  -2   6   5     2903.07     2965.26    128.83 o 
   0   6   5      493.32      469.32     23.58 o 
   2   6   5     4976.24     4555.02    177.67 o 
   4   6   5      320.50      309.82     20.96 o 
   6   6   5      546.77      462.59     41.14 o 
   8   6   5     1778.34     1699.88     81.54 o 
  10   6   5       43.99       -6.43     46.95 o 
  12   6   5       76.38       43.17     54.75 o 
 -13   7   5       33.49       23.87     38.04 o 
 -11   7   5      646.33      668.50     46.58 o 
  -9   7   5      248.99      225.12     39.30 o 
  -7   7   5      152.23      169.52     31.88 o 
  -5   7   5     2957.30     3005.54    138.26 o 
  -3   7   5      518.72      609.36     46.57 o 
  -1   7   5     3482.09     3288.96    100.58 o 
   1   7   5     2919.28     3236.52     50.07 o 
   3   7   5      342.68      326.35     23.32 o 
   5   7   5     1196.85     1008.67    103.39 o 
   7   7   5      136.86      105.69     35.79 o 
   9   7   5      779.56      776.51    134.92 o 
  11   7   5       28.32      -11.23     48.75 o 
 -14   8   5        8.26       -0.13     54.54 o 
 -12   8   5      182.10      164.30     41.94 o 
 -10   8   5      343.69      405.33     45.30 o 
  -8   8   5     1431.10     1458.21     66.05 o 
  -6   8   5     3055.07     2658.05    181.29 o 
  -4   8   5      135.12      145.77     18.42 o 
  -2   8   5       67.32      133.00     16.63 o 
   0   8   5       65.84       71.49     15.42 o 
   2   8   5     1538.10     1752.96     56.39 o 
   4   8   5     1207.87     1489.61     59.25 o 
   6   8   5      388.91      415.18     44.48 o 
   8   8   5     1665.87     1610.14     78.05 o 
  10   8   5      371.36      542.72     74.68 o 
  12   8   5      135.91       76.08     58.72 o 
 -13   9   5       95.26       78.38     55.20 o 
 -11   9   5      283.23      240.50     43.00 o 
  -9   9   5      279.15      298.62     40.85 o 
  -7   9   5      589.30      568.47     58.24 o 
  -5   9   5     2053.69     2224.24    159.08 o 
  -3   9   5     2382.14     2395.09     63.98 o 
  -1   9   5     4105.05     3876.39    129.84 o 
   1   9   5     1091.69      860.20     47.37 o 
   3   9   5       12.02       23.97     17.94 o 
   5   9   5     2089.42     2437.70     90.03 o 
   7   9   5      830.58      872.14     58.02 o 
   9   9   5      792.73      817.62     78.84 o 
  11   9   5      128.08      182.84     60.98 o 
 -12  10   5        3.34        3.50     48.52 o 
 -10  10   5       14.99       -5.15     42.93 o 
  -8  10   5      149.74      168.65     48.81 o 
  -6  10   5     1107.02      986.67    110.15 o 
  -4  10   5        7.51       14.03     25.55 o 
  -2  10   5       21.66       43.52     16.98 o 
   0  10   5      844.40      921.67     27.60 o 
   2  10   5      288.59      263.29     29.84 o 
   4  10   5     2288.67     2190.68     96.44 o 
   6  10   5      733.10      814.58     54.57 o 
   8  10   5       12.80       11.12     33.59 o 
  10  10   5        3.74       13.64     50.86 o 
 -13  11   5      231.59      211.76     65.74 o 
 -11  11   5       75.21      122.13     52.28 o 
  -9  11   5       90.51       95.18     46.33 o 
  -7  11   5      112.50      134.22     47.85 o 
  -5  11   5      463.12      551.96     46.41 o 
  -3  11   5     1306.03     1140.34     68.31 o 
  -1  11   5     3786.82     3548.27    124.45 o 
   1  11   5     1947.75     1735.76     78.37 o 
   3  11   5      189.37      309.68     27.36 o 
   5  11   5      497.48      469.88     39.91 o 
   7  11   5      606.90      706.97     62.43 o 
   9  11   5      119.34      120.68     41.24 o 
  11  11   5       63.49       32.14     56.09 o 
 -12  12   5       67.58       69.99     57.83 o 
 -10  12   5        0.48       -5.11     42.23 o 
  -8  12   5       52.09       77.39     44.20 o 
  -6  12   5      332.10      402.92     93.84 o 
  -4  12   5     1044.69     1065.18     66.18 o 
  -2  12   5       61.13       74.79     23.42 o 
   0  12   5      468.16      654.78     32.19 o 
   2  12   5     1013.42     1022.17     72.05 o 
   4  12   5        9.29       29.43     26.17 o 
   6  12   5       19.28      -26.35     30.86 o 
   8  12   5       69.74       57.42     36.95 o 
  10  12   5        1.96      -18.98     52.45 o 
 -11  13   5        0.01       -9.64     47.83 o 
  -9  13   5       26.42       55.90     46.43 o 
  -7  13   5      664.10      659.38     68.35 o 
  -5  13   5      495.97      482.92     47.64 o 
  -3  13   5     1471.83     1607.20     58.95 o 
  -1  13   5      686.90      506.12     37.48 o 
   1  13   5     1495.35     1448.36     62.35 o 
   3  13   5      248.83      267.51     32.21 o 
   5  13   5        8.94       -4.68     25.29 o 
   7  13   5       76.10       69.43     36.38 o 
   9  13   5      132.38      217.56     57.47 o 
 -12  14   5       46.32       68.71     53.97 o 
 -10  14   5        0.01      -25.05     67.57 o 
  -8  14   5      175.23      194.29     54.35 o 
  -6  14   5      201.45      170.48     50.02 o 
  -4  14   5       27.98       18.37     25.63 o 
  -2  14   5        0.98       10.47     30.05 o 
   0  14   5        7.64       -3.65     23.56 o 
   2  14   5      221.19      249.81     32.65 o 
   4  14   5      118.24      125.92     34.29 o 
   6  14   5       43.43       51.67     48.89 o 
   8  14   5        1.58       -4.44     66.14 o 
  10  14   5       15.30       13.46     75.58 o 
 -11  15   5       19.84       23.54     50.43 o 
  -9  15   5       42.24       87.96     54.34 o 
  -7  15   5      285.39      236.02     56.72 o 
  -5  15   5      125.37       80.63     36.72 o 
  -3  15   5       34.90      -10.37     31.11 o 
  -1  15   5        9.35       15.48     33.45 o 
   1  15   5        9.80        2.43     24.64 o 
   3  15   5       74.83       67.11     32.96 o 
   5  15   5       19.25      -29.42     57.26 o 
   7  15   5       10.35       99.28     51.87 o 
   9  15   5       13.12      -60.67     50.04 o 
 -10  16   5        0.00       19.90     75.01 o 
  -8  16   5      173.00      109.77     55.89 o 
  -6  16   5      412.37      403.05     62.20 o 
  -4  16   5       39.49       10.84     31.67 o 
  -2  16   5       71.02       52.15     33.88 o 
   0  16   5       17.92       35.51     31.70 o 
   2  16   5      179.11      208.69     39.88 o 
   4  16   5       21.73       39.22     42.48 o 
   6  16   5       15.97        2.52     44.78 o 
   8  16   5       28.52       -6.13     49.61 o 
  -9  17   5       30.48       77.03     48.78 o 
  -7  17   5      105.99       79.09     77.23 o 
  -5  17   5      155.57      174.76     44.98 o 
  -3  17   5        9.86        3.31     34.29 o 
  -1  17   5      140.85      156.47     40.65 o 
   1  17   5      150.62      150.83     38.50 o 
   3  17   5        5.37      -34.28     48.60 o 
   5  17   5       14.07       27.79     45.74 o 
   7  17   5        0.00      -31.86     48.31 o 
  -8  18   5        0.50       28.64     64.99 o 
  -6  18   5       46.02       43.49     49.64 o 
  -4  18   5        2.21      -33.60     34.59 o 
  -2  18   5       56.92       32.31     37.41 o 
   0  18   5      119.08      122.38     40.75 o 
   2  18   5        2.10      -14.69     33.47 o 
   4  18   5      168.21      194.26     56.68 o 
   6  18   5        0.44        6.68     49.44 o 
  -7  19   5       68.73       29.35     56.07 o 
  -5  19   5      136.83      145.71     46.59 o 
  -3  19   5      110.06      162.81     45.01 o 
  -1  19   5       22.02        7.22     34.68 o 
   1  19   5       10.74       16.21     35.59 o 
   3  19   5       37.16        8.87     49.51 o 
   5  19   5       66.29       51.23     90.11 o 
  -6  20   5      277.86      291.81     67.77 o 
  -4  20   5        1.55      -21.24     38.87 o 
  -2  20   5        8.32       -4.58     38.49 o 
   0  20   5      104.62       70.15     42.05 o 
   2  20   5      131.59       84.43     49.85 o 
   4  20   5      144.06      136.85     81.60 o 
  -5  21   5       69.34       49.47     48.20 o 
  -3  21   5       44.78       66.66     44.03 o 
  -1  21   5      486.58      507.61     61.19 o 
   1  21   5      138.92      213.84     51.93 o 
   3  21   5       31.31       -3.45     69.93 o 
  -2  22   5       53.45       36.85     45.62 o 
   0  22   5       52.30       30.67     44.59 o 
 -14   0   6      738.59      816.39    118.67 o 
 -12   0   6     2526.37     2373.10    103.27 o 
 -10   0   6     9442.43     8879.81    229.33 o 
  -8   0   6     1054.35     1074.49     97.06 o 
  -6   0   6    11132.93    13136.70    223.03 o 
  -4   0   6    25616.03    27759.88    307.20 o 
  -2   0   6     8069.28     6787.50    231.43 o 
   0   0   6    37620.28    40645.84    809.87 o 
   2   0   6      826.87     1113.00     48.96 o 
   4   0   6      877.00      830.42     47.03 o 
   6   0   6     3771.92     3423.89    153.31 o 
   8   0   6      372.12      341.13     79.74 o 
  10   0   6      792.16      659.21    108.79 o 
  12   0   6       51.40      -10.59     80.16 o 
 -15   1   6       98.22       49.92    113.38 o 
 -13   1   6      150.82      209.60     39.27 o 
 -11   1   6      276.68      246.44     37.19 o 
  -9   1   6     2743.27     2283.70     91.66 o 
  -7   1   6        4.81       -8.83     30.17 o 
  -5   1   6     2196.01     1995.38     92.62 o 
  -3   1   6     1893.42     2222.80     85.73 o 
  -1   1   6      365.25      377.31     26.02 o 
   1   1   6    10600.65    11344.93    298.42 o 
   3   1   6      231.80      179.68     24.64 o 
   5   1   6     1230.54     1225.90    104.25 o 
   7   1   6     1831.25     1453.85    123.47 o 
   9   1   6      329.89      274.28     56.78 o 
  11   1   6      416.55      504.17     77.10 o 
 -14   2   6      642.06      730.25     63.44 o 
 -12   2   6      607.13      684.96     48.95 o 
 -10   2   6     1336.97     1164.23     65.48 o 
  -8   2   6        0.14       -0.99     33.12 o 
  -6   2   6     5554.18     5906.09    108.25 o 
  -4   2   6    12153.46    11707.38    136.18 o 
  -2   2   6     1632.56     1646.57     33.91 o 
   0   2   6     8255.03     8583.32    109.02 o 
   2   2   6      118.73      239.75     16.94 o 
   4   2   6       78.74       67.03     22.27 o 
   6   2   6     1571.50     1789.04     87.04 o 
   8   2   6     2077.42     1690.01    141.93 o 
  10   2   6      587.18      442.01     66.36 o 
  12   2   6       27.14        9.66     62.40 o 
 -15   3   6        6.89       -8.17     56.11 o 
 -13   3   6      362.39      421.87     44.21 o 
 -11   3   6      243.14      284.91     43.86 o 
  -9   3   6      212.02      187.66     35.94 o 
  -7   3   6      869.56      841.52     64.47 o 
  -5   3   6     2286.27     2372.26     86.03 o 
  -3   3   6    11082.10    10567.06    340.94 o 
  -1   3   6     1308.83     1306.09     45.98 o 
   1   3   6    10620.50     9931.90    260.84 o 
   3   3   6     7171.18     7094.56    465.08 o 
   5   3   6        9.99       30.06     25.18 o 
   7   3   6       27.51        3.64     40.38 o 
   9   3   6      158.80      137.78     49.35 o 
  11   3   6      568.95      465.91     72.11 o 
 -14   4   6        9.16       21.02     42.24 o 
 -12   4   6        3.06       11.88     30.13 o 
 -10   4   6       55.94       53.77     33.73 o 
  -8   4   6        5.84       25.31     37.20 o 
  -6   4   6       34.16       35.48     30.22 o 
  -4   4   6      221.38      201.16     33.38 o 
  -2   4   6      421.25      466.31     25.20 o 
   0   4   6     8368.56     8372.65    232.24 o 
   2   4   6    10122.00    11120.90    494.18 o 
   4   4   6      176.69       97.14     25.92 o 
   6   4   6      517.84      541.94     57.03 o 
   8   4   6      559.02      423.37     63.11 o 
  10   4   6      384.50      313.32     61.01 o 
  12   4   6        3.50       62.89     57.39 o 
 -15   5   6        7.70      -15.54     53.40 o 
 -13   5   6        7.47        9.46     38.33 o 
 -11   5   6       41.87       23.80     35.41 o 
  -9   5   6      565.33      696.03     51.54 o 
  -7   5   6      559.36      432.15     47.92 o 
  -5   5   6       77.37       59.72     27.67 o 
  -3   5   6       28.16       24.32     16.56 o 
  -1   5   6      149.09      148.41     15.93 o 
   1   5   6     3142.94     2989.86     44.51 o 
   3   5   6      924.96      853.22     45.56 o 
   5   5   6      107.66      115.75     29.91 o 
   7   5   6       40.05       12.51     30.05 o 
   9   5   6       12.17       48.66     51.36 o 
  11   5   6      142.38       78.18     53.76 o 
 -14   6   6        0.01      -20.21     41.34 o 
 -12   6   6        0.72      -30.44     27.94 o 
 -10   6   6       36.01       57.07     35.59 o 
  -8   6   6        0.90       -1.38     27.84 o 
  -6   6   6      267.68      506.42     73.44 o 
  -4   6   6        0.16       47.27     22.03 o 
  -2   6   6     5365.95     5116.19    152.99 o 
   0   6   6      355.83      524.09     24.73 o 
   2   6   6      638.88      648.51     28.68 o 
   4   6   6      472.51      718.56     46.71 o 
   6   6   6       46.10       57.36     31.61 o 
   8   6   6        6.87       38.16     44.33 o 
  10   6   6       92.54       47.33     50.39 o 
  12   6   6        1.16       57.47     58.14 o 
 -13   7   6       15.73      -32.36     35.25 o 
 -11   7   6        2.35      -41.55     31.94 o 
  -9   7   6       34.57       62.36     33.63 o 
  -7   7   6      366.09      443.79     39.41 o 
  -5   7   6      183.07      264.67     33.58 o 
  -3   7   6        7.55       -1.60     17.51 o 
  -1   7   6     3292.49     3969.03    147.06 o 
   1   7   6       37.03       67.83     16.71 o 
   3   7   6     2936.31     3080.65    131.50 o 
   5   7   6     1327.16     1079.00     55.55 o 
   7   7   6      113.61      112.74     35.49 o 
   9   7   6       64.55       59.27     52.93 o 
  11   7   6       18.64       -0.26     53.00 o 
 -14   8   6        0.01      -38.40     47.64 o 
 -12   8   6       12.00        7.22     28.97 o 
 -10   8   6        0.16      -30.34     30.66 o 
  -8   8   6      125.32      188.52     34.77 o 
  -6   8   6        9.48        1.09     22.48 o 
  -4   8   6      671.93      455.66     35.49 o 
  -2   8   6      581.14      676.17     36.28 o 
   0   8   6     2568.35     2776.67    102.00 o 
   2   8   6     1736.70     1790.36     46.76 o 
   4   8   6     4798.02     4287.51    228.13 o 
   6   8   6      171.11      139.38     37.33 o 
   8   8   6      196.18      161.32     53.91 o 
  10   8   6        9.11        5.93     50.07 o 
 -13   9   6        1.27       -0.47     45.14 o 
 -11   9   6        0.46       -6.06     43.25 o 
  -9   9   6     1073.05      956.28     76.35 o 
  -7   9   6      159.09      146.00     32.36 o 
  -5   9   6        9.90       12.22     19.22 o 
  -3   9   6       46.98      209.25     30.33 o 
  -1   9   6       11.76       43.31     11.96 o 
   1   9   6     1674.89     1639.46     76.57 o 
   3   9   6       16.68       36.57     19.48 o 
   5   9   6     1140.28      964.76     56.30 o 
   7   9   6       47.63       64.62     35.56 o 
   9   9   6      154.45      158.06     56.66 o 
  11   9   6      114.54      103.50     62.60 o 
 -14  10   6       29.42       19.84     57.65 o 
 -12  10   6      109.59       74.55     48.97 o 
 -10  10   6      448.52      446.37     61.66 o 
  -8  10   6      251.62      320.85     54.76 o 
  -6  10   6        0.77       -7.01     38.76 o 
  -4  10   6      237.33      120.84     31.25 o 
  -2  10   6       31.42       -8.82     15.83 o 
   0  10   6       67.63      103.01     19.39 o 
   2  10   6       29.65       70.57     20.85 o 
   4  10   6      226.98      279.63     33.44 o 
   6  10   6      937.84      969.64     58.91 o 
   8  10   6        8.90      -14.67     33.75 o 
  10  10   6       10.91        2.72     49.43 o 
 -13  11   6        0.29       -8.37     53.25 o 
 -11  11   6       36.44       22.69     47.61 o 
  -9  11   6     1063.42     1110.69    104.79 o 
  -7  11   6      129.30       99.01     37.51 o 
  -5  11   6      249.80      344.63     43.66 o 
  -3  11   6     1511.56     1464.41     63.57 o 
  -1  11   6       41.29       69.18     18.97 o 
   1  11   6      752.06      832.36     60.09 o 
   3  11   6      234.58      196.53     25.52 o 
   5  11   6       25.63        2.01     27.01 o 
   7  11   6      218.14      210.25     41.87 o 
   9  11   6       50.20       35.08     51.74 o 
  11  11   6      210.54      157.40     62.91 o 
 -12  12   6      192.72      190.67     61.63 o 
 -10  12   6      222.13      284.99     56.07 o 
  -8  12   6        0.37        2.55     41.15 o 
  -6  12   6      303.85      287.25     41.16 o 
  -4  12   6     2722.64     2649.32    166.96 o 
  -2  12   6      357.33      386.45     35.74 o 
   0  12   6     1254.68     1230.02     59.45 o 
   2  12   6       43.30       29.57     24.37 o 
   4  12   6      260.36      277.17     34.39 o 
   6  12   6      411.37      384.13     39.57 o 
   8  12   6      111.94      155.11     42.69 o 
  10  12   6      148.45      175.49     63.08 o 
 -11  13   6      119.09      223.60     84.75 o 
  -9  13   6      264.81      360.82     59.48 o 
  -7  13   6      456.15      493.29     62.55 o 
  -5  13   6       66.60       28.00     34.24 o 
  -3  13   6     1439.03     1200.78     88.81 o 
  -1  13   6       56.56       -7.59     23.25 o 
   1  13   6     1520.20     1596.07     71.08 o 
   3  13   6      112.15      129.32     29.07 o 
   5  13   6      157.74      172.13     38.46 o 
   7  13   6       14.02        1.67     29.11 o 
   9  13   6       29.34       42.97     51.18 o 
 -12  14   6       10.36       56.84     54.54 o 
 -10  14   6       74.30       94.41     51.52 o 
  -8  14   6      350.50      322.27     48.09 o 
  -6  14   6     1136.99     1057.89     64.58 o 
  -4  14   6     1117.63      816.22     56.41 o 
  -2  14   6      276.98      340.76     68.58 o 
   0  14   6     1552.87     1386.87     66.64 o 
   2  14   6       95.19      105.86     28.20 o 
   4  14   6       71.32       76.67     33.44 o 
   6  14   6      358.57      444.93     49.84 o 
   8  14   6      110.81       54.75     49.02 o 
 -11  15   6       44.21       39.94     77.30 o 
  -9  15   6      180.34      255.67     89.90 o 
  -7  15   6       36.77        2.72     45.40 o 
  -5  15   6       47.59       57.49     34.77 o 
  -3  15   6        2.08       -2.81     31.77 o 
  -1  15   6      342.91      423.96     39.01 o 
   1  15   6      509.79      605.06     41.93 o 
   3  15   6      125.52       92.11     46.18 o 
   5  15   6      155.67      182.17     55.38 o 
   7  15   6       89.47      123.07     55.94 o 
   9  15   6       37.71       63.22     53.76 o 
 -10  16   6        3.96      -26.55     48.88 o 
  -8  16   6        2.80       -9.99     47.00 o 
  -6  16   6        3.88      -14.73     34.57 o 
  -4  16   6      118.45      133.05     39.63 o 
  -2  16   6      284.83      200.80     57.08 o 
   0  16   6        8.32      -14.11     29.80 o 
   2  16   6       83.26       92.38     35.77 o 
   4  16   6      154.73      195.87     53.61 o 
   6  16   6      252.53      322.41     65.23 o 
   8  16   6      146.15      273.79     62.57 o 
  -9  17   6        3.42       -2.51     45.55 o 
  -7  17   6      388.48      428.47     70.33 o 
  -5  17   6       34.79       10.75     34.61 o 
  -3  17   6        0.67      -26.06     33.87 o 
  -1  17   6      273.11      303.56     46.53 o 
   1  17   6      330.00      346.74     46.93 o 
   3  17   6      337.30      458.07     67.87 o 
   5  17   6        6.23        8.98     46.87 o 
   7  17   6        3.77       40.45     54.88 o 
  -8  18   6       94.08       54.71     55.16 o 
  -6  18   6      189.78      180.91     55.87 o 
  -4  18   6       31.95       12.82     38.19 o 
  -2  18   6       37.21       59.75     37.33 o 
   0  18   6        0.03      -36.50     31.48 o 
   2  18   6       10.11       10.60     79.09 o 
   4  18   6      308.98      305.27     64.73 o 
   6  18   6        0.15      -18.99     47.77 o 
  -7  19   6      308.67      382.13    113.59 o 
  -5  19   6       11.91        4.10     39.09 o 
  -3  19   6        0.02       15.27     40.72 o 
  -1  19   6      178.16      237.51     48.21 o 
   1  19   6      298.86      293.68     61.63 o 
   3  19   6      238.13      241.85     75.58 o 
   5  19   6       55.19        4.41     50.42 o 
  -6  20   6       21.05       49.63     45.23 o 
  -4  20   6       68.66       59.92     44.77 o 
  -2  20   6      205.57      211.24     47.41 o 
   0  20   6        0.17      -24.58     39.86 o 
   2  20   6        1.96      -41.05     43.27 o 
   4  20   6       66.70       84.72     58.24 o 
  -5  21   6        1.66       33.87     46.70 o 
  -3  21   6       13.15      -25.34     42.41 o 
  -1  21   6      153.89      138.82     48.17 o 
   1  21   6       32.33       29.74     40.34 o 
   3  21   6        9.29       26.87     54.40 o 
  -2  22   6       84.54       24.84     45.55 o 
 -15   1   7       24.50      -46.99     50.50 o 
 -13   1   7       45.97       45.55     34.07 o 
 -11   1   7      634.47      707.94     76.21 o 
  -9   1   7      444.33      363.24     53.09 o 
  -7   1   7      324.42      315.29     43.88 o 
  -5   1   7     4070.42     3634.92     88.67 o 
  -3   1   7      898.99     1095.08     30.85 o 
  -1   1   7      972.60     1120.54     26.05 o 
   1   1   7     2785.82     3318.76     57.39 o 
   3   1   7      745.40      758.35     28.10 o 
   5   1   7        1.09       26.78     22.69 o 
   7   1   7      220.02      158.12     47.15 o 
   9   1   7        6.07      -19.99     43.78 o 
  11   1   7        0.19      -24.52     50.94 o 
 -14   2   7       33.23       54.06     37.30 o 
 -12   2   7     1533.43     1550.75     75.18 o 
 -10   2   7      847.23      950.55     77.24 o 
  -8   2   7       30.12       37.21     40.93 o 
  -6   2   7      598.36      702.51     55.08 o 
  -4   2   7      988.06      981.59     56.07 o 
  -2   2   7     5951.73     5524.92    166.14 o 
   0   2   7      753.48      512.81     21.37 o 
   2   2   7      828.45      988.06     31.12 o 
   4   2   7       10.46       20.93     22.09 o 
   6   2   7       18.93        6.13     38.60 o 
   8   2   7      493.57      460.76     67.64 o 
  10   2   7       27.00       13.09     50.30 o 
  12   2   7        1.72      -50.61     57.05 o 
 -15   3   7      175.70      196.43     52.97 o 
 -13   3   7        8.32       10.71     33.08 o 
 -11   3   7      299.64      457.12     49.76 o 
  -9   3   7       54.19       40.77     44.19 o 
  -7   3   7     3597.65     2772.55    122.39 o 
  -5   3   7      129.69      190.77     35.29 o 
  -3   3   7      364.56      560.15     25.54 o 
  -1   3   7       76.90      185.00     13.25 o 
   1   3   7     1887.13     2324.75     69.57 o 
   3   3   7     1062.21      987.08     78.19 o 
   5   3   7     1960.92     1648.08    119.17 o 
   7   3   7      555.64      516.53     66.27 o 
   9   3   7        7.88        7.64     46.30 o 
  11   3   7        2.53       -1.16     51.45 o 
 -14   4   7       28.40       39.00     39.77 o 
 -12   4   7      568.77      686.96     57.26 o 
 -10   4   7     1566.65     1726.15     70.28 o 
  -8   4   7     1817.49     1658.53     90.26 o 
  -6   4   7     1942.14     2064.95    197.26 o 
  -4   4   7       16.78       -3.24     18.87 o 
  -2   4   7      391.35      297.36     21.96 o 
   0   4   7      837.74      762.88     28.43 o 
   2   4   7     1814.27     2174.95     53.50 o 
   4   4   7       55.56       91.49     28.42 o 
   6   4   7      296.65      299.42     57.31 o 
   8   4   7      871.30      963.02     83.30 o 
  10   4   7      224.78      209.69     64.86 o 
  12   4   7       10.46      -16.94     56.59 o 
 -15   5   7      107.98       93.32     47.49 o 
 -13   5   7      139.32      148.92     38.57 o 
 -11   5   7       68.42      131.13     37.48 o 
  -9   5   7      161.36      191.75     38.02 o 
  -7   5   7     1821.42     1368.51     72.68 o 
  -5   5   7       10.23        4.95     27.37 o 
  -3   5   7      222.12      263.95     20.84 o 
  -1   5   7      913.76      794.87     28.80 o 
   1   5   7     3091.61     2847.81     86.90 o 
   3   5   7    19363.11    20581.50   1340.86 o 
   5   5   7     1311.64     1196.08     58.40 o 
   7   5   7     1104.64      981.14     83.03 o 
   9   5   7       15.98      -15.77     45.98 o 
  11   5   7      204.76      265.28     92.62 o 
 -14   6   7        3.83        6.26     41.52 o 
 -12   6   7     1017.24     1140.14     69.16 o 
 -10   6   7      530.28      505.21     47.80 o 
  -8   6   7     2480.42     2517.02    138.37 o 
  -6   6   7       22.26       13.10     30.92 o 
  -4   6   7      532.79      612.48     50.90 o 
  -2   6   7     1193.98     1321.84     57.89 o 
   0   6   7      620.42      676.21     29.41 o 
   2   6   7    18418.59    18915.07    837.23 o 
   4   6   7       80.95       85.44     31.09 o 
   6   6   7       23.33       36.79     32.48 o 
   8   6   7     1527.81     1405.65     91.50 o 
  10   6   7      710.99      694.83     88.11 o 
 -13   7   7       97.12      131.40     43.64 o 
 -11   7   7      564.35      675.08     54.28 o 
  -9   7   7      241.91      197.21     37.33 o 
  -7   7   7     3445.33     3236.95    219.83 o 
  -5   7   7      610.70      479.23     38.94 o 
  -3   7   7     3295.81     2823.61     90.44 o 
  -1   7   7      795.89      816.71     38.85 o 
   1   7   7      144.85      237.67     24.51 o 
   3   7   7     5092.19     5487.67    222.77 o 
   5   7   7     1720.57     1750.02     69.40 o 
   7   7   7      585.40      622.51     51.33 o 
   9   7   7      484.03      575.43     74.59 o 
  11   7   7       20.14        3.40     55.45 o 
 -14   8   7       21.84       13.33     50.63 o 
 -12   8   7      871.03      849.35     79.85 o 
 -10   8   7      275.19      265.29     42.43 o 
  -8   8   7     2090.86     1987.88    150.60 o 
  -6   8   7      203.68      196.95     35.42 o 
  -4   8   7       80.36       62.23     26.94 o 
  -2   8   7      201.06      169.67     13.82 o 
   0   8   7      143.19      140.06     19.93 o 
   2   8   7     6594.13     6439.78    217.67 o 
   4   8   7     1713.22     1459.94     83.76 o 
   6   8   7       68.97       80.53     34.94 o 
   8   8   7      587.50      665.81     74.96 o 
  10   8   7      124.81      136.72     59.91 o 
 -13   9   7       28.88       43.72     51.52 o 
 -11   9   7       73.37       68.43     50.96 o 
  -9   9   7       44.87       30.05     43.01 o 
  -7   9   7      964.65     1010.70     79.22 o 
  -5   9   7      346.48      308.73     46.52 o 
  -3   9   7      399.49      364.86     34.98 o 
  -1   9   7        5.22       -3.03     16.03 o 
   1   9   7      346.84      379.53     37.18 o 
   3   9   7     1102.06     1132.84     40.42 o 
   5   9   7       15.30       -0.24     31.46 o 
   7   9   7        3.73       14.63     32.86 o 
   9   9   7        7.79       -8.58     47.53 o 
  11   9   7        0.17        1.18     55.47 o 
 -14  10   7       85.46      111.12     59.84 o 
 -12  10   7      262.54      283.36     62.55 o 
 -10  10   7      450.20      468.47     64.26 o 
  -8  10   7      296.71      292.31     53.76 o 
  -6  10   7        4.53        6.76     30.84 o 
  -4  10   7     1602.98     1134.46     71.90 o 
  -2  10   7      232.98      218.68     27.72 o 
   0  10   7     1017.07      924.75     36.23 o 
   2  10   7      560.77      469.35     38.30 o 
   4  10   7      261.15      319.19     36.49 o 
   6  10   7        0.17       -8.30     32.55 o 
   8  10   7       22.69       33.82     47.45 o 
  10  10   7      248.55      307.27     71.00 o 
 -13  11   7       41.99       71.36     51.23 o 
 -11  11   7       21.50      -58.97     43.42 o 
  -9  11   7        0.11      -23.59     40.21 o 
  -7  11   7      363.18      505.51     61.23 o 
  -5  11   7      856.18      834.29     53.07 o 
  -3  11   7      279.00      268.37     38.29 o 
  -1  11   7        0.01      -23.31     22.81 o 
   1  11   7       73.12       99.70     26.55 o 
   3  11   7      275.79      326.23     36.07 o 
   5  11   7       18.17       76.72     29.83 o 
   7  11   7       21.90       11.81     35.22 o 
   9  11   7      153.77      122.23     55.54 o 
 -12  12   7        8.30       53.11     81.88 o 
 -10  12   7       67.86      115.63     49.42 o 
  -8  12   7       29.79       47.34     45.14 o 
  -6  12   7      191.73       93.63     40.79 o 
  -4  12   7      482.70      476.06     82.79 o 
  -2  12   7      897.74      661.27     40.85 o 
   0  12   7     1030.01      940.01     48.31 o 
   2  12   7        8.29        7.42     24.14 o 
   4  12   7       19.28       32.36     27.62 o 
   6  12   7      161.18      143.94     33.35 o 
   8  12   7        7.73       15.59     36.95 o 
  10  12   7       25.85       17.40     55.99 o 
 -11  13   7        7.42       -5.67     50.64 o 
  -9  13   7       32.27       -7.02     46.26 o 
  -7  13   7      109.06      104.26     50.86 o 
  -5  13   7       76.61      103.57     37.55 o 
  -3  13   7      120.05       26.69     33.51 o 
  -1  13   7       81.05      101.94     28.72 o 
   1  13   7        3.68       -1.52     24.32 o 
   3  13   7      119.52      104.47     36.38 o 
   5  13   7        3.19      -11.95     31.61 o 
   7  13   7       11.21       14.28     36.53 o 
   9  13   7       35.91       24.00     52.40 o 
 -12  14   7        6.87      -17.03     80.16 o 
 -10  14   7       36.10       35.78     50.73 o 
  -8  14   7        1.97       -3.81     44.52 o 
  -6  14   7      621.76      658.39     54.91 o 
  -4  14   7       90.04       53.40     37.75 o 
  -2  14   7      100.45       74.30     33.79 o 
   0  14   7      385.01      400.21     42.31 o 
   2  14   7        0.42        5.75     25.00 o 
   4  14   7        0.78        5.88     32.90 o 
   6  14   7       38.22       17.75     35.42 o 
   8  14   7        0.00       -0.18     48.48 o 
 -11  15   7       10.68      -21.62     75.01 o 
  -9  15   7       89.21       91.99     54.76 o 
  -7  15   7       43.95       46.13     48.12 o 
  -5  15   7      238.56      273.92     44.05 o 
  -3  15   7      197.37      177.14     39.69 o 
  -1  15   7       38.57       19.34     25.56 o 
   1  15   7      180.33      196.27     31.81 o 
   3  15   7       26.81       27.16     31.95 o 
   5  15   7       15.98       14.71     45.44 o 
   7  15   7        4.77       25.73     50.73 o 
 -10  16   7        4.66      -50.53     79.59 o 
  -8  16   7       57.89       27.94     52.03 o 
  -6  16   7       14.72       -3.78     37.44 o 
  -4  16   7       95.47       81.56     36.01 o 
  -2  16   7       61.18       67.60     35.89 o 
   0  16   7      259.47      247.36     34.08 o 
   2  16   7       37.56       44.41     45.90 o 
   4  16   7        6.98      -14.03     44.20 o 
   6  16   7        0.70      -48.63     43.73 o 
  -9  17   7       68.09       89.20     52.03 o 
  -7  17   7        0.05      -39.23     47.36 o 
  -5  17   7       39.47       14.40     39.21 o 
  -3  17   7       22.56       41.18     37.01 o 
  -1  17   7        4.20      -12.23     32.29 o 
   1  17   7      159.73      138.18     38.88 o 
   3  17   7      231.39      286.12     59.31 o 
   5  17   7       73.73        9.87     47.60 o 
   7  17   7       76.91      124.92     57.73 o 
  -8  18   7      106.47      125.42     61.60 o 
  -6  18   7        3.92       -1.04     39.25 o 
  -4  18   7        2.07       17.12     37.87 o 
  -2  18   7        1.28        3.03     35.99 o 
   0  18   7       40.17       70.63     38.71 o 
   2  18   7      103.61       98.59     52.56 o 
   4  18   7        1.59      -18.17     47.31 o 
   6  18   7        6.01      -48.34     64.56 o 
  -7  19   7      124.48      216.74     65.15 o 
  -5  19   7        0.01        3.06     40.77 o 
  -3  19   7       82.73       73.70     39.85 o 
  -1  19   7       10.85       -8.03     34.23 o 
   1  19   7       14.69       59.45     50.87 o 
   3  19   7      103.59      164.15     59.67 o 
   5  19   7       10.82       -3.93     50.11 o 
  -6  20   7        2.87      -16.33     43.08 o 
  -4  20   7        0.50       -7.64     39.10 o 
  -2  20   7      196.18      217.45     49.23 o 
   0  20   7       60.00       41.94     40.44 o 
   2  20   7      148.40      208.48     60.92 o 
  -5  21   7       99.37      121.99     50.47 o 
  -3  21   7       58.12       61.79     45.80 o 
  -1  21   7       26.48      -11.03     39.38 o 
   1  21   7        0.62       36.44     75.87 o 
 -14   0   8        4.29       36.89     51.03 o 
 -12   0   8     1172.40     1148.49     83.50 o 
 -10   0   8     3738.60     3666.67    162.62 o 
  -8   0   8       20.78       10.59     50.82 o 
  -6   0   8     4894.17     4512.70    149.16 o 
  -4   0   8    13028.44    13308.99    398.96 o 
  -2   0   8     5004.08     5753.19    112.10 o 
   0   0   8      686.06      842.20     45.86 o 
   2   0   8      274.78      243.99     30.42 o 
   4   0   8     4717.62     4783.69    549.70 o 
   6   0   8       97.68       63.13     73.01 o 
   8   0   8        5.17      -18.75     59.26 o 
  10   0   8      314.86      235.20     86.46 o 
  12   0   8       74.30       73.29     91.62 o 
 -15   1   8      416.98      534.65     60.35 o 
 -13   1   8       95.04      126.03     37.98 o 
 -11   1   8        7.34       16.78     45.17 o 
  -9   1   8     1668.95     1851.38     88.62 o 
  -7   1   8       72.01      133.98     38.31 o 
  -5   1   8     5865.98     5244.90    105.40 o 
  -3   1   8       88.32      117.31     16.70 o 
  -1   1   8    10068.15    11046.80    137.57 o 
   1   1   8     3765.84     4379.41    105.60 o 
   3   1   8        4.00        9.50     14.61 o 
   5   1   8     3442.70     3263.77    104.56 o 
   7   1   8      155.21      151.89     52.31 o 
   9   1   8      600.53      544.17     74.97 o 
  11   1   8        1.33       17.13     54.45 o 
 -14   2   8       18.56       11.18     34.85 o 
 -12   2   8       72.93       82.23     41.03 o 
 -10   2   8     2529.23     2439.69    101.02 o 
  -8   2   8     1327.51     1137.03     75.75 o 
  -6   2   8     1053.66     1014.55     63.93 o 
  -4   2   8     1093.04     1277.16     40.08 o 
  -2   2   8      178.77      141.64     14.41 o 
   0   2   8     3038.46     3504.26     77.66 o 
   2   2   8     5426.07     5345.99    190.12 o 
   4   2   8     5727.14     5478.35    508.06 o 
   6   2   8      117.04      115.02     49.79 o 
   8   2   8       41.42       16.31     47.46 o 
  10   2   8      408.95      421.74     86.39 o 
 -15   3   8      104.26      111.17     47.41 o 
 -13   3   8      208.58      239.43     41.65 o 
 -11   3   8      554.04      534.54     51.15 o 
  -9   3   8      486.39      376.04     54.66 o 
  -7   3   8      285.10      310.72     63.27 o 
  -5   3   8      170.15       60.95     29.98 o 
  -3   3   8      708.65      578.20     38.82 o 
  -1   3   8     7259.75     7955.58    236.72 o 
   1   3   8      352.63      385.18     19.68 o 
   3   3   8      667.73      657.14     72.12 o 
   5   3   8     1699.58     1655.37    155.81 o 
   7   3   8      336.23      313.40     58.55 o 
   9   3   8       53.66       75.75     57.14 o 
  11   3   8        0.31      -29.88     53.91 o 
 -14   4   8        2.41        7.91     34.72 o 
 -12   4   8      108.41      132.03     42.29 o 
 -10   4   8      343.41      341.58     58.80 o 
  -8   4   8     2119.06     1792.59    101.21 o 
  -6   4   8     1174.20     1212.92     96.77 o 
  -4   4   8       17.95       -4.47     17.11 o 
  -2   4   8      471.83      626.48     28.15 o 
   0   4   8     5819.56     6234.36    119.16 o 
   2   4   8     3214.22     2451.95     57.81 o 
   4   4   8      600.48      537.42     83.01 o 
   6   4   8       49.51       39.48     44.00 o 
   8   4   8      514.85      552.81     73.62 o 
  10   4   8      614.31      560.53     79.95 o 
 -15   5   8        5.29      -47.12     43.57 o 
 -13   5   8       84.42       93.40     42.97 o 
 -11   5   8        5.70       27.63     34.55 o 
  -9   5   8      298.40      339.91     56.22 o 
  -7   5   8      155.77      266.63     47.48 o 
  -5   5   8     2139.50     1806.95    143.90 o 
  -3   5   8      687.64      490.08     26.51 o 
  -1   5   8     1254.50      958.60     32.23 o 
   1   5   8      106.42      296.63     22.61 o 
   3   5   8      113.27       60.81     24.70 o 
   5   5   8        5.52       15.71     31.16 o 
   7   5   8       65.01       80.81     50.81 o 
   9   5   8       22.23       -8.09     52.74 o 
  11   5   8       22.88       92.83     64.59 o 
 -14   6   8       11.95       -1.60     42.66 o 
 -12   6   8       90.75      131.21     41.87 o 
 -10   6   8       86.95      115.80     38.46 o 
  -8   6   8      123.81      112.64     44.80 o 
  -6   6   8      423.96      492.97    115.95 o 
  -4   6   8       39.44       49.04     18.04 o 
  -2   6   8       63.78       20.67     15.28 o 
   0   6   8      881.04      720.02     31.74 o 
   2   6   8     3523.70     2894.22    108.82 o 
   4   6   8      957.32      941.39     55.41 o 
   6   6   8        0.02        9.98     31.65 o 
   8   6   8       52.25       61.20     50.80 o 
  10   6   8        0.66       10.35     54.54 o 
 -13   7   8       15.14      -11.05     37.40 o 
 -11   7   8        0.38       -9.56     33.43 o 
  -9   7   8       10.91       36.54     31.97 o 
  -7   7   8       95.09      137.25     44.59 o 
  -5   7   8        0.02       -6.93     24.05 o 
  -3   7   8      130.12      180.24     20.49 o 
  -1   7   8     2434.33     2174.25     87.14 o 
   1   7   8     1035.09      918.08     35.42 o 
   3   7   8      413.08      460.99     36.09 o 
   5   7   8      313.39      321.16     50.87 o 
   7   7   8      151.55      176.15     56.24 o 
   9   7   8       83.06      127.73     57.33 o 
  11   7   8      164.81       87.85     68.66 o 
 -14   8   8        6.50       15.16     55.37 o 
 -12   8   8        1.57       -3.50     48.24 o 
 -10   8   8      309.57      322.27     43.63 o 
  -8   8   8       20.89       39.10     32.28 o 
  -6   8   8        5.73       -8.60     31.52 o 
  -4   8   8      267.26      258.36     34.08 o 
  -2   8   8      198.19      187.19     20.47 o 
   0   8   8       73.17       34.32     19.03 o 
   2   8   8       28.26       30.62     20.11 o 
   4   8   8       21.52       30.83     28.14 o 
   6   8   8     1090.68     1159.30     69.73 o 
   8   8   8      333.44      329.51     62.74 o 
  10   8   8      188.81      198.58     67.92 o 
 -13   9   8      128.42      169.27     57.76 o 
 -11   9   8       57.06       40.29     48.54 o 
  -9   9   8      605.53      587.84     66.20 o 
  -7   9   8      182.10      131.13     45.18 o 
  -5   9   8     1441.62     1193.29     58.41 o 
  -3   9   8     1173.42     1064.85     45.79 o 
  -1   9   8      180.92      151.10     21.65 o 
   1   9   8      548.76      717.60     36.07 o 
   3   9   8       73.91       67.48     29.41 o 
   5   9   8     1611.66     1543.22     80.23 o 
   7   9   8       12.38      -20.90     46.36 o 
   9   9   8        0.01       36.85     53.46 o 
 -12  10   8       88.98      120.26     56.26 o 
 -10  10   8      625.57      590.06     68.48 o 
  -8  10   8        5.50      -12.39     40.50 o 
  -6  10   8      326.93      303.00     43.10 o 
  -4  10   8      372.76      325.83     39.76 o 
  -2  10   8       16.10       12.42     23.70 o 
   0  10   8      114.43       79.83     21.40 o 
   2  10   8     1070.73     1061.26     61.19 o 
   4  10   8     1500.43     1408.39     57.41 o 
   6  10   8        0.21      -12.81     28.03 o 
   8  10   8       24.97       30.56     50.95 o 
  10  10   8      311.32      359.39     74.99 o 
 -13  11   8       82.48       43.80     86.18 o 
 -11  11   8       14.66        6.28     44.99 o 
  -9  11   8      101.41       60.25     47.67 o 
  -7  11   8       67.76       81.35     47.10 o 
  -5  11   8     1153.02     1046.29     77.99 o 
  -3  11   8        0.19        4.40     24.80 o 
  -1  11   8     1126.22     1214.29     68.18 o 
   1  11   8       44.65       33.71     25.20 o 
   3  11   8       36.36       41.53     27.14 o 
   5  11   8      181.47      254.67     37.47 o 
   7  11   8       64.05       74.65     39.45 o 
   9  11   8      174.00      207.85     64.15 o 
 -12  12   8       15.06      -21.61     50.85 o 
 -10  12   8      224.09      236.57     56.75 o 
  -8  12   8       65.16       66.13     44.29 o 
  -6  12   8       41.07       34.33     33.73 o 
  -4  12   8      142.84       84.52     34.42 o 
  -2  12   8     1099.05     1032.55     50.26 o 
   0  12   8      881.15      808.70     46.56 o 
   2  12   8      275.09      300.39     42.41 o 
   4  12   8      945.04      829.44     58.75 o 
   6  12   8       38.27        4.10     30.53 o 
   8  12   8        7.45       35.72     42.56 o 
 -11  13   8      131.25       63.74     57.02 o 
  -9  13   8       23.81       -1.63     45.22 o 
  -7  13   8        6.94        7.49     46.03 o 
  -5  13   8      207.15      107.99     37.49 o 
  -3  13   8       96.77      133.45     39.67 o 
  -1  13   8     1941.71     1907.79     85.95 o 
   1  13   8        1.75      -13.11     24.41 o 
   3  13   8       22.54       -0.71     30.38 o 
   5  13   8      364.67      432.83     50.36 o 
   7  13   8       37.60       71.98     41.32 o 
   9  13   8      120.08       92.51     61.45 o 
 -12  14   8        1.63       30.78     82.74 o 
 -10  14   8      162.79      218.51     61.44 o 
  -8  14   8       14.93       58.41     46.32 o 
  -6  14   8     1597.20     1676.34    166.41 o 
  -4  14   8      132.04      166.59     38.68 o 
  -2  14   8       40.16       19.78     26.24 o 
   0  14   8       64.03       92.54     30.30 o 
   2  14   8       40.68       40.61     31.22 o 
   4  14   8      627.94      660.87     55.24 o 
   6  14   8        7.87       -7.29     36.85 o 
   8  14   8        1.60       20.04     81.60 o 
 -11  15   8       66.30       93.01    100.49 o 
  -9  15   8       76.91       74.10     53.17 o 
  -7  15   8      103.46       72.28     50.93 o 
  -5  15   8     1071.18     1090.12     66.61 o 
  -3  15   8      339.28      306.34     45.15 o 
  -1  15   8      182.09      248.38     35.58 o 
   1  15   8      103.76       86.92     29.39 o 
   3  15   8       88.64      109.99     38.58 o 
   5  15   8      301.55      358.61     56.07 o 
   7  15   8       50.90       56.50     52.74 o 
 -10  16   8       46.45       19.08     57.28 o 
  -8  16   8      440.01      421.55     68.15 o 
  -6  16   8      594.74      608.04     57.45 o 
  -4  16   8        8.29      -10.01     33.83 o 
  -2  16   8      112.54      108.36     37.26 o 
   0  16   8       59.09       99.38     31.47 o 
   2  16   8      765.80      798.45     78.29 o 
   4  16   8      179.43      156.89     56.58 o 
   6  16   8       17.66       13.30     51.26 o 
  -9  17   8       72.56       15.13     52.78 o 
  -7  17   8       21.35       -5.82     47.67 o 
  -5  17   8        7.00      -19.63     44.44 o 
  -3  17   8      282.14      279.68     48.14 o 
  -1  17   8        8.84      -20.57     32.21 o 
   1  17   8       19.28       -5.79     45.85 o 
   3  17   8       92.16       78.47     48.88 o 
   5  17   8       30.48       38.56     50.73 o 
  -8  18   8      268.22      301.06     71.94 o 
  -6  18   8       60.80       53.74     42.46 o 
  -4  18   8       75.63       97.26     40.74 o 
  -2  18   8      166.97      178.68     44.77 o 
   0  18   8      244.61      255.77     48.71 o 
   2  18   8      318.08      348.59     64.27 o 
   4  18   8       48.60       77.28     57.48 o 
  -7  19   8        2.24       17.31     52.30 o 
  -5  19   8       35.96        6.46     38.79 o 
  -3  19   8       76.07       96.36     42.91 o 
  -1  19   8        0.75      -29.73     33.19 o 
   1  19   8        5.54      -50.37     46.14 o 
   3  19   8        0.13       -0.41     49.24 o 
  -6  20   8       44.18        6.94     43.44 o 
  -4  20   8        1.02      -36.89     38.02 o 
  -2  20   8       37.32       49.20     55.85 o 
   0  20   8       22.61       11.30     51.75 o 
   2  20   8       50.68       30.94     60.12 o 
  -3  21   8       40.62       52.63     46.69 o 
  -1  21   8       57.57       32.47     45.64 o 
 -15   1   9        8.67        3.82     40.42 o 
 -13   1   9        0.01        2.07     32.75 o 
 -11   1   9      358.57      400.71     62.35 o 
  -9   1   9       31.16       20.44     45.29 o 
  -7   1   9        4.69        8.88     36.22 o 
  -5   1   9       17.84       -7.90     30.91 o 
  -3   1   9     2114.86     1794.33     39.98 o 
  -1   1   9        4.29       33.62     13.44 o 
   1   1   9      342.72      479.65     23.27 o 
   3   1   9      447.14      489.81     30.91 o 
   5   1   9       20.43       49.23     48.26 o 
   7   1   9       46.17       -0.73     43.48 o 
   9   1   9       11.22      -22.12     51.46 o 
  11   1   9        7.11       54.31     65.70 o 
 -14   2   9       70.82      109.41     39.61 o 
 -12   2   9       57.26       48.59     38.87 o 
 -10   2   9        9.79      -12.20     45.75 o 
  -8   2   9      298.78      228.07     46.31 o 
  -6   2   9      358.17      248.78     42.33 o 
  -4   2   9      259.75      286.27     22.38 o 
  -2   2   9      509.09      638.27     24.73 o 
   0   2   9      319.87      482.76     22.95 o 
   2   2   9     1662.78     1396.46     42.55 o 
   4   2   9     4258.48     3982.16    241.24 o 
   6   2   9      372.46      250.25     56.46 o 
   8   2   9       17.11       27.09     49.26 o 
  10   2   9        0.52        9.20     54.18 o 
 -15   3   9       20.22       21.13     45.44 o 
 -13   3   9       95.34       88.42     44.40 o 
 -11   3   9        0.68      -29.26     43.42 o 
  -9   3   9      246.23      163.19     51.50 o 
  -7   3   9      196.45      170.68     41.37 o 
  -5   3   9     2403.30     2312.10     82.02 o 
  -3   3   9     1436.05     1005.18     33.68 o 
  -1   3   9      154.09       34.58     13.00 o 
   1   3   9      610.07      616.70     26.07 o 
   3   3   9      175.42      159.52     30.99 o 
   5   3   9       58.73       75.51     46.06 o 
   7   3   9       79.12       98.32     48.26 o 
   9   3   9       12.18       33.46     55.08 o 
  11   3   9       18.18       40.42     62.80 o 
 -14   4   9      319.49      419.06     50.42 o 
 -12   4   9        8.82       -0.28     36.86 o 
 -10   4   9      788.68      794.87     74.58 o 
  -8   4   9     1271.74     1158.00     84.10 o 
  -6   4   9       25.51       24.75     33.73 o 
  -4   4   9     1051.25     1009.96     70.09 o 
  -2   4   9     1784.35     1621.70     59.76 o 
   0   4   9      326.47      493.08     22.01 o 
   2   4   9     7448.87     6816.27    301.28 o 
   4   4   9     2349.46     2169.35    149.78 o 
   6   4   9     1589.56     1494.14     88.31 o 
   8   4   9        9.34       25.70     51.36 o 
  10   4   9       52.85        4.32     54.72 o 
 -15   5   9        5.31      -18.34     44.57 o 
 -13   5   9      473.32      616.50     60.12 o 
 -11   5   9      220.91      191.62     41.40 o 
  -9   5   9      429.54      363.71     56.85 o 
  -7   5   9       93.18       60.17     42.35 o 
  -5   5   9      467.47      494.34     46.22 o 
  -3   5   9     1416.67     1371.52     75.61 o 
  -1   5   9       17.16       -5.15     15.88 o 
   1   5   9     3629.72     3370.81    101.33 o 
   3   5   9       36.22       47.11     26.04 o 
   5   5   9      133.85      144.78     36.30 o 
   7   5   9      477.77      467.58     95.41 o 
   9   5   9       69.91       63.92     55.35 o 
  11   5   9        0.20      -20.63     62.69 o 
 -14   6   9      314.57      391.23     48.84 o 
 -12   6   9       96.33       84.95     41.09 o 
 -10   6   9      503.52      545.85     50.36 o 
  -8   6   9     2192.64     1805.28     91.77 o 
  -6   6   9      176.70      142.85     40.61 o 
  -4   6   9     1206.35     1229.02     53.79 o 
  -2   6   9        1.07       31.29     17.04 o 
   0   6   9      716.86      682.78     33.95 o 
   2   6   9     1678.17     1865.97     45.97 o 
   4   6   9      339.41      463.94     38.74 o 
   6   6   9      668.55      573.02     66.29 o 
   8   6   9      238.80      233.57     64.20 o 
  10   6   9       18.00      -42.81     55.01 o 
 -13   7   9      522.39      670.04     80.02 o 
 -11   7   9      121.49      111.71     38.48 o 
  -9   7   9     1611.64     1571.66    126.12 o 
  -7   7   9      782.12      712.10     64.73 o 
  -5   7   9      568.13      352.14     39.48 o 
  -3   7   9     1845.77     1846.86     92.44 o 
  -1   7   9      594.27      474.99     27.72 o 
   1   7   9     6233.35     5982.12    228.06 o 
   3   7   9       26.94       28.47     26.78 o 
   5   7   9      376.37      371.49     43.48 o 
   7   7   9       59.34       64.44     49.58 o 
   9   7   9        5.16       31.06     54.35 o 
 -14   8   9      209.63      220.88     96.20 o 
 -12   8   9       62.66       51.30     54.03 o 
 -10   8   9      125.30      109.05     52.72 o 
  -8   8   9      853.11      805.48     72.05 o 
  -6   8   9      514.67      521.33     46.98 o 
  -4   8   9     2015.30     1832.03     97.77 o 
  -2   8   9      169.59      165.58     22.26 o 
   0   8   9        6.83       -2.23     18.34 o 
   2   8   9     2131.03     2354.13    154.20 o 
   4   8   9     2586.21     2465.88     97.61 o 
   6   8   9      429.00      564.49     68.78 o 
   8   8   9        7.01      -27.74     48.47 o 
  10   8   9        2.69       37.00     85.03 o 
 -13   9   9       77.01      117.78     56.12 o 
 -11   9   9       17.94       12.12     47.52 o 
  -9   9   9      404.94      418.15     70.22 o 
  -7   9   9      279.98      245.59     54.04 o 
  -5   9   9        9.46       17.34     30.78 o 
  -3   9   9      798.79      751.84     43.47 o 
  -1   9   9      545.77      598.36     32.63 o 
   1   9   9     2325.24     2125.56     94.34 o 
   3   9   9      775.61      746.40     56.53 o 
   5   9   9        0.04        6.58     29.08 o 
   7   9   9      269.36      296.38     80.59 o 
   9   9   9      158.35       87.44     61.17 o 
 -12  10   9       46.86       26.48     51.01 o 
 -10  10   9        0.77      -24.53     44.78 o 
  -8  10   9       87.79      133.41     49.43 o 
  -6  10   9      383.69      466.42     41.54 o 
  -4  10   9      330.07      362.46     41.50 o 
  -2  10   9      485.69      501.65     38.55 o 
   0  10   9       18.74       -3.32     20.42 o 
   2  10   9      386.18      394.06     35.73 o 
   4  10   9     1180.21     1037.00     53.28 o 
   6  10   9     1552.16     1457.26     83.91 o 
   8  10   9      206.31      225.27     64.42 o 
 -13  11   9        1.10       20.11     56.33 o 
 -11  11   9      142.24      153.09     54.07 o 
  -9  11   9        6.21        5.33     44.02 o 
  -7  11   9      310.12      278.51     54.29 o 
  -5  11   9      192.04      203.53     40.53 o 
  -3  11   9       13.41        9.87     25.08 o 
  -1  11   9      277.97      262.67     33.24 o 
   1  11   9      140.64      156.24     29.69 o 
   3  11   9      301.18      309.14     38.31 o 
   5  11   9      473.73      430.39     42.48 o 
   7  11   9       17.70      -32.90     38.29 o 
   9  11   9       46.06       87.18     61.00 o 
 -12  12   9       45.97       25.44     54.32 o 
 -10  12   9        1.55       11.35     46.88 o 
  -8  12   9        8.71        0.94     46.91 o 
  -6  12   9     2328.35     1945.93     76.72 o 
  -4  12   9     1847.68     1530.93    119.33 o 
  -2  12   9      550.36      564.52     41.88 o 
   0  12   9      614.24      546.21     44.20 o 
   2  12   9        7.66       -5.10     30.28 o 
   4  12   9      215.10      246.01     42.07 o 
   6  12   9        2.02      -15.20     35.79 o 
   8  12   9      183.04      170.40     48.08 o 
 -11  13   9       29.04        6.59     51.97 o 
  -9  13   9      172.84      172.19    110.87 o 
  -7  13   9      505.39      472.02     64.42 o 
  -5  13   9      392.11      317.57     44.71 o 
  -3  13   9      233.45      228.84     34.01 o 
  -1  13   9        9.89       -0.69     25.70 o 
   1  13   9       29.29       39.56     25.89 o 
   3  13   9       90.56       75.73     35.83 o 
   5  13   9       25.61       27.80     35.92 o 
   7  13   9       58.11       -7.37     47.26 o 
 -12  14   9        0.13      -39.17     55.50 o 
 -10  14   9       12.98      -23.18     52.03 o 
  -8  14   9       97.28       72.40     48.94 o 
  -6  14   9      869.93      784.19     74.83 o 
  -4  14   9       11.64       12.14     34.65 o 
  -2  14   9      102.98       85.29     29.85 o 
   0  14   9      143.22      142.97     31.89 o 
   2  14   9       15.04       50.24     33.86 o 
   4  14   9       39.60       -4.60     33.97 o 
   6  14   9       23.22        8.94     37.71 o 
   8  14   9       19.47        7.45     57.99 o 
 -11  15   9        0.06       28.51     55.09 o 
  -9  15   9       14.34       38.01     49.82 o 
  -7  15   9        0.19      -34.03     35.08 o 
  -5  15   9      276.47      337.83     48.86 o 
  -3  15   9        0.22       -9.61     32.03 o 
  -1  15   9      218.67      176.68     34.29 o 
   1  15   9      259.70      266.01     41.97 o 
   3  15   9        3.98      -21.31     33.33 o 
   5  15   9        2.83       -9.42     35.14 o 
   7  15   9       16.76       29.62     57.23 o 
 -10  16   9        8.15        7.31     55.84 o 
  -8  16   9       59.32       59.07     40.17 o 
  -6  16   9       31.02       23.29     36.63 o 
  -4  16   9       61.52       63.01     38.43 o 
  -2  16   9       76.43       42.26     33.59 o 
   0  16   9      337.77      308.94     39.28 o 
   2  16   9       99.92      103.49     39.34 o 
   4  16   9       39.67       41.44     52.63 o 
   6  16   9       11.88       36.61     53.06 o 
  -9  17   9       25.85       30.68     55.21 o 
  -7  17   9       18.38       50.40     43.07 o 
  -5  17   9       20.77       62.47     42.50 o 
  -3  17   9        0.62       -3.17     34.02 o 
  -1  17   9       70.09       64.60     31.65 o 
   1  17   9       44.96       19.54     49.47 o 
   3  17   9        5.82      -16.72     49.00 o 
   5  17   9        2.92        9.75     53.39 o 
  -8  18   9       21.93        1.35     55.21 o 
  -6  18   9        1.13      -57.08     38.05 o 
  -4  18   9      170.50      170.42     46.54 o 
  -2  18   9       16.79       -1.48     36.74 o 
   0  18   9        0.11      -48.72     52.89 o 
   2  18   9       93.91      117.04     54.64 o 
   4  18   9       78.47       78.93     54.96 o 
  -7  19   9        3.90      -14.97     55.62 o 
  -5  19   9       22.94       42.07     41.86 o 
  -3  19   9      252.99      258.56     52.02 o 
  -1  19   9       42.07       15.82     39.62 o 
   1  19   9      158.51      215.45     61.49 o 
   3  19   9       22.44      -10.39     51.76 o 
  -6  20   9       20.45       16.08     45.18 o 
  -4  20   9      190.73      263.24     53.63 o 
  -2  20   9       11.52       -2.05     39.04 o 
   0  20   9       59.07       23.90     55.87 o 
   2  20   9       20.36       11.38     55.23 o 
 -14   0  10      178.29      241.79     59.11 o 
 -12   0  10      567.61      622.99    101.06 o 
 -10   0  10        0.35      -19.18     69.43 o 
  -8   0  10        4.55       -2.86     52.11 o 
  -6   0  10     2031.23     1727.41    119.53 o 
  -4   0  10       74.67        2.47     34.07 o 
  -2   0  10     6920.27     6602.99    190.74 o 
   0   0  10     2350.17     2888.29    125.90 o 
   2   0  10     1553.36     1617.38    101.61 o 
   4   0  10     5993.44     5271.97    188.39 o 
   6   0  10      805.95      795.92    109.94 o 
   8   0  10      176.21      126.83     78.02 o 
  10   0  10       11.01       28.77     76.01 o 
 -15   1  10       10.49        4.10     40.00 o 
 -13   1  10       10.46       49.53     57.74 o 
 -11   1  10       34.47       40.46     50.60 o 
  -9   1  10      600.45      478.44     62.30 o 
  -7   1  10     2126.60     2028.54    180.44 o 
  -5   1  10     3329.65     3230.32     92.71 o 
  -3   1  10     6545.41     6185.54    118.01 o 
  -1   1  10      995.43      912.11     28.82 o 
   1   1  10      171.72      238.05     19.79 o 
   3   1  10     3164.40     3024.74    269.78 o 
   5   1  10       32.82       64.39     47.25 o 
   7   1  10        8.56       53.56     52.01 o 
   9   1  10       57.59       34.09     57.34 o 
  11   1  10       40.31       -4.39     65.63 o 
 -14   2  10      210.46      210.37     50.13 o 
 -12   2  10      306.38      347.20     66.81 o 
 -10   2  10      649.91      715.91     72.25 o 
  -8   2  10        0.63       12.12     40.63 o 
  -6   2  10     1524.78     1323.07     75.87 o 
  -4   2  10     1252.55     1096.48     36.91 o 
  -2   2  10     2186.97     2138.02     80.11 o 
   0   2  10      227.80      219.31     19.07 o 
   2   2  10      133.19      138.62     18.66 o 
   4   2  10     1990.29     1771.58     89.48 o 
   6   2  10      304.49      201.81     57.83 o 
   8   2  10      173.37      181.42     59.76 o 
  10   2  10       15.66      -12.63     62.44 o 
 -15   3  10       34.35       99.07     42.83 o 
 -13   3  10        0.79      -27.08     38.83 o 
 -11   3  10      390.27      389.74     62.05 o 
  -9   3  10       19.86       45.55     44.23 o 
  -7   3  10      475.93      395.75     51.30 o 
  -5   3  10      355.15      293.21     33.38 o 
  -3   3  10      252.79      295.00     24.48 o 
  -1   3  10     5193.83     5014.28    186.32 o 
   1   3  10      101.93       98.07     17.89 o 
   3   3  10     2033.27     1886.36    109.34 o 
   5   3  10       14.49      -37.39     45.50 o 
   7   3  10       62.06       30.27     49.33 o 
   9   3  10       34.28      -50.14     53.96 o 
 -14   4  10      170.15      224.43     50.94 o 
 -12   4  10       78.64       91.57     40.36 o 
 -10   4  10      196.40      231.87     55.01 o 
  -8   4  10      319.97      314.51     51.89 o 
  -6   4  10        6.30      -36.70     35.53 o 
  -4   4  10     1119.28      896.89     35.84 o 
  -2   4  10      642.34      585.77     30.12 o 
   0   4  10      396.39      559.15     24.52 o 
   2   4  10     4524.60     3693.91    187.28 o 
   4   4  10      302.90      287.88     39.29 o 
   6   4  10      219.45      233.78     61.04 o 
   8   4  10       28.41       12.93     52.61 o 
  10   4  10      185.33      225.20     73.29 o 
 -15   5  10       22.09       54.92     41.24 o 
 -13   5  10        1.82      -15.74     38.70 o 
 -11   5  10      125.92      130.66     52.12 o 
  -9   5  10     1670.49     1550.04    128.84 o 
  -7   5  10     1095.05      893.03     74.28 o 
  -5   5  10      709.46      708.15     48.03 o 
  -3   5  10      268.85      176.27     22.56 o 
  -1   5  10      650.53      625.48     32.05 o 
   1   5  10     1407.11     1435.13     54.44 o 
   3   5  10       13.42        9.48     26.54 o 
   5   5  10       15.71      -12.30     47.18 o 
   7   5  10       30.44        9.29     47.22 o 
   9   5  10       23.57        0.22     53.74 o 
 -14   6  10       79.65      130.90     81.88 o 
 -12   6  10        0.12      -37.97     35.53 o 
 -10   6  10       15.11       35.44     47.06 o 
  -8   6  10      237.41      219.68     53.02 o 
  -6   6  10       36.41       41.84     31.50 o 
  -4   6  10       70.61       38.15     20.15 o 
  -2   6  10      385.07      343.44     25.89 o 
   0   6  10     2602.20     2497.29    124.57 o 
   2   6  10        1.89       31.95     25.88 o 
   4   6  10      101.43      119.40     32.17 o 
   6   6  10      282.06      273.19     57.81 o 
   8   6  10      253.55      254.43     66.13 o 
  10   6  10       54.99       15.42     59.26 o 
 -13   7  10        8.61      -35.10     76.37 o 
 -11   7  10       58.14       70.67     37.90 o 
  -9   7  10       99.59       88.88     45.00 o 
  -7   7  10     1202.99      874.70     73.73 o 
  -5   7  10       10.67       19.26     28.43 o 
  -3   7  10       16.54       18.67     20.19 o 
  -1   7  10      173.12      287.65     26.49 o 
   1   7  10      754.27      935.32     39.29 o 
   3   7  10      106.23      139.03     31.65 o 
   5   7  10      210.61      139.26     32.88 o 
   7   7  10        9.10      -42.01     51.24 o 
   9   7  10       23.79       46.46     56.81 o 
 -14   8  10        7.68      -12.39     56.74 o 
 -12   8  10        1.93        9.81     49.74 o 
 -10   8  10      269.00      303.82     58.14 o 
  -8   8  10       23.01       29.76     42.91 o 
  -6   8  10       50.34       34.61     30.33 o 
  -4   8  10        1.33       -0.43     24.04 o 
  -2   8  10       13.66       35.74     20.90 o 
   0   8  10      192.29      156.12     24.39 o 
   2   8  10      341.66      408.55     37.72 o 
   4   8  10      203.82      135.48     33.81 o 
   6   8  10      167.65      116.04     41.77 o 
   8   8  10        1.29      -17.96     49.12 o 
 -13   9  10       41.49       20.54     55.07 o 
 -11   9  10       40.27       15.32     49.90 o 
  -9   9  10       39.99       18.65     48.31 o 
  -7   9  10       40.39       54.71     45.52 o 
  -5   9  10     1036.41      926.51     49.84 o 
  -3   9  10       97.55       34.79     25.79 o 
  -1   9  10        7.24        4.58     21.13 o 
   1   9  10      566.77      502.84     39.69 o 
   3   9  10      715.29      705.06     49.40 o 
   5   9  10      985.96      962.45     53.03 o 
   7   9  10       49.71        6.32     48.33 o 
   9   9  10       64.42      107.68     64.88 o 
 -12  10  10       16.56      -33.94     51.96 o 
 -10  10  10       50.21       61.84     49.85 o 
  -8  10  10      136.65      103.45     49.14 o 
  -6  10  10        0.85       15.98     32.81 o 
  -4  10  10     1011.36      916.00     49.29 o 
  -2  10  10      468.41      381.19     36.93 o 
   0  10  10      829.11      724.18     51.08 o 
   2  10  10      133.53      145.65     31.54 o 
   4  10  10      320.84      365.59     40.07 o 
   6  10  10      115.72       66.07     41.10 o 
   8  10  10       41.56       36.36     43.15 o 
 -13  11  10       33.49      -40.43     75.15 o 
 -11  11  10        7.20      -21.38     48.04 o 
  -9  11  10       29.04       -9.10     47.15 o 
  -7  11  10       44.24      107.22     48.04 o 
  -5  11  10      379.74      314.77     56.65 o 
  -3  11  10      672.67      676.61     45.20 o 
  -1  11  10     1650.57     1534.54     56.39 o 
   1  11  10      181.01      196.14     40.43 o 
   3  11  10      495.92      568.87     52.70 o 
   5  11  10      126.20      145.00     36.36 o 
   7  11  10      122.95      136.34     46.31 o 
 -12  12  10      319.62      435.01     75.55 o 
 -10  12  10        7.88        0.66     47.22 o 
  -8  12  10       75.42       60.57     51.10 o 
  -6  12  10        1.58      -12.84     32.08 o 
  -4  12  10      787.79      793.67     64.25 o 
  -2  12  10     2368.45     2366.76     68.40 o 
   0  12  10       32.97       26.00     27.67 o 
   2  12  10      679.32      564.67     51.19 o 
   4  12  10     1010.79     1017.37     65.32 o 
   6  12  10      457.10      499.82     55.94 o 
   8  12  10      198.30      201.64     61.88 o 
 -11  13  10      127.55      149.92     65.06 o 
  -9  13  10        5.35       41.21     49.63 o 
  -7  13  10     1273.66     1150.54     86.00 o 
  -5  13  10      853.13      939.25     76.81 o 
  -3  13  10      119.32       79.86     29.89 o 
  -1  13  10      231.25      257.09     34.96 o 
   1  13  10       16.50       12.86     32.04 o 
   3  13  10     1460.64     1321.38    103.03 o 
   5  13  10       83.28       85.37     39.13 o 
   7  13  10       76.01      107.42     57.14 o 
 -10  14  10        1.16      -18.76     49.68 o 
  -8  14  10       16.78      -31.92     44.14 o 
  -6  14  10      990.57     1044.15     68.62 o 
  -4  14  10      291.46      292.26     44.42 o 
  -2  14  10      904.97      845.09     60.29 o 
   0  14  10      342.22      367.99     38.45 o 
   2  14  10        4.99       13.89     33.27 o 
   4  14  10      318.99      296.17     47.84 o 
   6  14  10       47.83       53.25     41.12 o 
 -11  15  10       28.85       97.72     59.23 o 
  -9  15  10      121.64      129.81     60.83 o 
  -7  15  10      403.38      346.38     53.68 o 
  -5  15  10      135.66      127.31     40.37 o 
  -3  15  10      132.60       90.34     36.73 o 
  -1  15  10        0.88       -7.52     26.92 o 
   1  15  10      206.92      214.14     41.57 o 
   3  15  10      441.57      442.46     54.17 o 
   5  15  10      252.37      184.77     43.96 o 
 -10  16  10       74.11       91.05     78.66 o 
  -8  16  10        0.20       17.82     48.77 o 
  -6  16  10       55.41       26.75     39.30 o 
  -4  16  10      394.81      430.46     53.25 o 
  -2  16  10      169.30      178.90     35.31 o 
   0  16  10       45.12       47.62     37.37 o 
   2  16  10        9.68       13.85     35.10 o 
   4  16  10        7.44       -5.56     49.24 o 
   6  16  10       85.70      112.09     61.23 o 
  -9  17  10      121.19      220.97     68.93 o 
  -7  17  10      213.45      206.74     49.43 o 
  -5  17  10      151.74      116.69     43.24 o 
  -3  17  10       99.17      102.80     43.07 o 
  -1  17  10       35.41       52.94     31.46 o 
   1  17  10      201.71      167.14     55.17 o 
   3  17  10      219.41      233.93     61.03 o 
   5  17  10      219.99      209.03     64.22 o 
  -8  18  10       19.57       50.66     48.64 o 
  -6  18  10       13.01        5.23     42.15 o 
  -4  18  10      277.43      306.54     51.89 o 
  -2  18  10       27.99       53.12     40.15 o 
   0  18  10       43.15        6.96     47.31 o 
   2  18  10       29.84        7.03     49.58 o 
   4  18  10        0.04      -11.25     52.38 o 
  -7  19  10       65.03       98.94     50.82 o 
  -5  19  10       84.61      122.60     48.71 o 
  -3  19  10       23.90       56.41     41.87 o 
  -1  19  10       31.91        7.86     50.96 o 
   1  19  10       31.41       25.37     53.96 o 
  -4  20  10      127.97      184.45     53.13 o 
  -2  20  10        0.82       13.47     42.96 o 
   0  20  10       14.39      -20.10     60.27 o 
 -15   1  11        3.00        9.33     40.33 o 
 -13   1  11        2.49       34.55     57.24 o 
 -11   1  11        5.89      -20.45     49.64 o 
  -9   1  11       81.16       49.11     46.18 o 
  -7   1  11       61.33       25.16     42.97 o 
  -5   1  11     1062.12     1134.53     47.00 o 
  -3   1  11     2092.27     1981.37     39.83 o 
  -1   1  11        1.61       -0.75     15.81 o 
   1   1  11      290.62      351.86     23.86 o 
   3   1  11      428.91      401.21     43.34 o 
   5   1  11      248.62      209.17     53.48 o 
   7   1  11        5.42       -4.91     46.91 o 
   9   1  11       15.79      -12.93     55.73 o 
 -14   2  11        1.61        1.08     49.75 o 
 -12   2  11      202.17      284.65     65.58 o 
 -10   2  11      413.92      554.67     70.70 o 
  -8   2  11       16.34       22.73     43.07 o 
  -6   2  11      742.51      778.98     66.96 o 
  -4   2  11       51.20       46.83     19.99 o 
  -2   2  11       14.66       -4.49     15.03 o 
   0   2  11      125.85      279.45     22.27 o 
   2   2  11       96.24      118.14     23.50 o 
   4   2  11       37.29       28.47     44.81 o 
   6   2  11       14.24        1.40     47.45 o 
   8   2  11       14.14      -17.00     50.37 o 
  10   2  11       65.91       76.25     61.43 o 
 -15   3  11       19.23       13.36     39.69 o 
 -13   3  11        0.58      -25.77     40.18 o 
 -11   3  11      158.96      144.91     53.58 o 
  -9   3  11      221.39      264.50     57.76 o 
  -7   3  11       19.16       19.87     39.43 o 
  -5   3  11     2473.28     2318.73     73.06 o 
  -3   3  11      681.29      837.92     36.85 o 
  -1   3  11     2340.77     1943.62     52.74 o 
   1   3  11      805.36      777.13     32.74 o 
   3   3  11      515.54      513.08     51.00 o 
   5   3  11      340.09      374.38     60.49 o 
   7   3  11       22.01       50.05     49.40 o 
   9   3  11        1.49      -15.61     52.12 o 
 -14   4  11       26.63       -6.02     44.02 o 
 -12   4  11       43.81       48.86     53.29 o 
 -10   4  11        3.80       45.14     49.16 o 
  -8   4  11       48.24       78.91     48.26 o 
  -6   4  11     1087.45     1043.66     75.09 o 
  -4   4  11       82.81       41.28     20.36 o 
  -2   4  11      148.67      153.06     23.33 o 
   0   4  11     1664.99     1287.04     31.71 o 
   2   4  11      323.44      385.35     29.22 o 
   4   4  11     1046.39      971.15     59.51 o 
   6   4  11      153.96      114.67     52.83 o 
   8   4  11      133.78      141.61     64.74 o 
  10   4  11        1.09      -48.60     60.64 o 
 -13   5  11        4.99       22.47     39.64 o 
 -11   5  11       25.21       43.25     47.26 o 
  -9   5  11      124.15      136.09     51.31 o 
  -7   5  11      696.55      610.05     64.92 o 
  -5   5  11     1983.45     1770.43     57.09 o 
  -3   5  11      377.14      488.36     36.81 o 
  -1   5  11       94.65       63.27     21.85 o 
   1   5  11     1366.67     1168.56     65.98 o 
   3   5  11      257.23      298.18     35.60 o 
   5   5  11     1083.37     1072.65     64.60 o 
   7   5  11        2.07       25.39     52.50 o 
   9   5  11      380.18      326.38     72.53 o 
 -14   6  11      205.68      210.08     69.32 o 
 -12   6  11       88.65       89.36     42.13 o 
 -10   6  11       71.71       82.61     49.71 o 
  -8   6  11       20.28       15.58     45.99 o 
  -6   6  11      681.41      523.94     46.31 o 
  -4   6  11      229.45      263.30     27.43 o 
  -2   6  11      250.49      221.83     28.58 o 
   0   6  11     2953.96     2568.24     86.95 o 
   2   6  11      853.35      815.26     46.96 o 
   4   6  11      126.91      129.20     32.52 o 
   6   6  11      395.74      287.63     60.41 o 
   8   6  11        0.05       15.00     52.74 o 
 -13   7  11       31.80       72.43     60.00 o 
 -11   7  11       66.55      151.25     55.08 o 
  -9   7  11      145.93      230.58     54.53 o 
  -7   7  11       19.09        6.17     40.59 o 
  -5   7  11     1661.40     1673.38     88.97 o 
  -3   7  11      160.35      151.49     24.35 o 
  -1   7  11      242.53      207.75     26.67 o 
   1   7  11       41.98       76.66     28.70 o 
   3   7  11       57.32       55.12     30.49 o 
   5   7  11      404.32      357.46     47.57 o 
   7   7  11       99.26       97.57     57.25 o 
   9   7  11      120.26      121.40     62.99 o 
 -14   8  11      123.44      161.26     69.92 o 
 -12   8  11      138.15      186.81     62.20 o 
 -10   8  11      554.88      558.96     72.23 o 
  -8   8  11       45.21       -3.54     40.97 o 
  -6   8  11      960.54      899.34     59.39 o 
  -4   8  11       26.52       17.45     23.18 o 
  -2   8  11      113.42      118.97     24.31 o 
   0   8  11     3502.62     3153.00    140.33 o 
   2   8  11      412.98      553.03     41.59 o 
   4   8  11        5.81        5.75     29.13 o 
   6   8  11      128.83      134.81     44.52 o 
   8   8  11       78.04       72.87     56.62 o 
 -13   9  11      227.03      332.07     69.99 o 
 -11   9  11       70.19       99.39     54.13 o 
  -9   9  11      126.48       94.06     47.92 o 
  -7   9  11      128.85      161.17     48.89 o 
  -5   9  11     3714.85     3321.59    112.00 o 
  -3   9  11     1024.74      921.91     50.62 o 
  -1   9  11      252.94      302.44     29.49 o 
   1   9  11        0.22      -16.21     27.78 o 
   3   9  11       55.12       69.85     30.51 o 
   5   9  11      295.51      362.77     51.12 o 
   7   9  11       74.76       83.05     44.90 o 
   9   9  11       61.45      120.05     63.11 o 
 -12  10  11      295.73      395.63     69.66 o 
 -10  10  11       62.94       39.55     49.54 o 
  -8  10  11      198.05      164.76     52.05 o 
  -6  10  11      327.16      283.29     45.28 o 
  -4  10  11      933.91      875.43     51.71 o 
  -2  10  11     1504.55     1256.57     62.71 o 
   0  10  11      691.82      756.14     46.64 o 
   2  10  11      508.94      475.16     41.58 o 
   4  10  11        9.00        2.16     28.59 o 
   6  10  11      353.30      345.59     52.91 o 
   8  10  11       34.97       -4.79     42.09 o 
 -13  11  11      100.49       99.08     65.94 o 
 -11  11  11        0.53      -50.43     48.03 o 
  -9  11  11        9.58       -6.18     44.08 o 
  -7  11  11     2028.52     1742.43    126.29 o 
  -5  11  11     1766.15     1594.67    124.95 o 
  -3  11  11      356.65      293.55     36.05 o 
  -1  11  11       18.51       37.05     27.98 o 
   1  11  11        0.06      -17.00     31.36 o 
   3  11  11      968.42      894.17     62.11 o 
   5  11  11      895.66      882.74     64.23 o 
   7  11  11       70.52       59.91     45.87 o 
 -12  12  11       63.35       59.12     58.77 o 
 -10  12  11        3.99        8.37     50.54 o 
  -8  12  11       44.30       51.81     48.31 o 
  -6  12  11      355.33      342.18     47.97 o 
  -4  12  11       40.37       51.30     29.42 o 
  -2  12  11      315.71      314.58     37.06 o 
   0  12  11        3.19       24.00     26.77 o 
   2  12  11       35.27       49.08     34.39 o 
   4  12  11       23.65        3.78     36.64 o 
   6  12  11       42.62        5.98     50.17 o 
 -11  13  11        2.60      -21.77     54.81 o 
  -9  13  11       58.42       88.58     54.61 o 
  -7  13  11      434.60      420.25     51.57 o 
  -5  13  11       43.09        7.33     33.56 o 
  -3  13  11      502.80      503.68     41.96 o 
  -1  13  11       11.99       24.60     28.99 o 
   1  13  11       19.09       25.05     33.00 o 
   3  13  11       74.54       89.86     38.65 o 
   5  13  11       90.71       54.90     39.73 o 
   7  13  11      335.62      320.11     70.85 o 
 -10  14  11       12.62      -27.81     49.25 o 
  -8  14  11        1.18       41.71     48.83 o 
  -6  14  11       34.70       58.22     37.18 o 
  -4  14  11       31.73       40.78     34.95 o 
  -2  14  11       42.37       64.12     28.65 o 
   0  14  11      282.78      220.61     44.51 o 
   2  14  11       66.62       85.71     38.24 o 
   4  14  11        7.89      -14.71     34.14 o 
   6  14  11       68.46        1.14     52.08 o 
  -9  15  11        0.83       11.64     51.81 o 
  -7  15  11       30.92       -5.98     40.20 o 
  -5  15  11       10.22      -14.56     32.96 o 
  -3  15  11       13.24       10.31     29.17 o 
  -1  15  11        7.57       -2.52     29.25 o 
   1  15  11      375.56      298.58     46.93 o 
   3  15  11        1.25      -24.21     35.49 o 
   5  15  11        3.37      -23.86     40.12 o 
 -10  16  11       10.24       39.65     62.38 o 
  -8  16  11       18.83        5.76     54.31 o 
  -6  16  11      139.75       90.97     43.91 o 
  -4  16  11       66.27       70.68     39.73 o 
  -2  16  11       12.09       -5.65     28.60 o 
   0  16  11       44.77      -11.54     34.45 o 
   2  16  11       14.53       -4.40     36.61 o 
   4  16  11        5.18      -23.32     37.58 o 
  -9  17  11       16.87       67.84     63.12 o 
  -7  17  11        3.85        8.77     40.88 o 
  -5  17  11       89.05      100.86     42.55 o 
  -3  17  11        4.16      -13.70     34.96 o 
  -1  17  11        4.35      -24.98     35.63 o 
   1  17  11       85.72       85.50     40.91 o 
   3  17  11       98.83       48.89     54.02 o 
  -8  18  11        9.99       41.63     63.85 o 
  -6  18  11       33.84        1.36     40.32 o 
  -4  18  11       31.99       42.51     40.56 o 
  -2  18  11        0.89       26.68     37.91 o 
   0  18  11      141.27      258.69     63.54 o 
   2  18  11       58.45       73.66     56.12 o 
  -5  19  11      161.31      203.26     54.08 o 
  -3  19  11       27.99       74.23     43.87 o 
  -1  19  11       65.70      148.53     61.77 o 
   1  19  11       27.84      -23.02     51.83 o 
 -14   0  12      209.76      321.52    101.49 o 
 -12   0  12      158.86      108.08     84.75 o 
 -10   0  12       19.52       51.39     74.30 o 
  -8   0  12      592.80      569.88     88.75 o 
  -6   0  12     2546.35     2005.12    128.55 o 
  -4   0  12     6013.91     5599.51    190.97 o 
  -2   0  12     1053.51      987.83     47.94 o 
   0   0  12       34.30       62.04     27.24 o 
   2   0  12      705.47      784.23     60.33 o 
   4   0  12       14.30        7.87     69.71 o 
   6   0  12       14.42       71.15     69.57 o 
   8   0  12        2.21       20.47     81.74 o 
 -15   1  12        0.01        5.16     37.57 o 
 -13   1  12      209.10      268.29     69.84 o 
 -11   1  12      135.58      170.72     68.21 o 
  -9   1  12      270.93      252.75     62.13 o 
  -7   1  12      119.89      154.89     47.85 o 
  -5   1  12      149.27      197.04     30.55 o 
  -3   1  12     9198.13     9200.95    269.04 o 
  -1   1  12       91.61      128.03     20.64 o 
   1   1  12      442.36      588.21     30.29 o 
   3   1  12       72.62       61.45     28.96 o 
   5   1  12       87.99       87.55     48.52 o 
   7   1  12      176.84      192.74     63.45 o 
   9   1  12       57.96       62.26     63.59 o 
 -14   2  12       72.88      163.96     49.63 o 
 -12   2  12       31.47       34.15     52.54 o 
 -10   2  12       31.35        7.12     43.50 o 
  -8   2  12      225.19      235.52     53.25 o 
  -6   2  12      516.28      518.44     60.43 o 
  -4   2  12     3886.50     3427.19     92.02 o 
  -2   2  12        0.12        5.80     17.17 o 
   0   2  12       59.70       30.82     18.84 o 
   2   2  12     2345.30     2275.61     89.53 o 
   4   2  12      147.20      130.41     39.76 o 
   6   2  12        3.22       42.50     52.26 o 
   8   2  12        3.48       -6.50     54.04 o 
 -15   3  12       52.18       62.43     52.36 o 
 -13   3  12      250.98      336.96     70.83 o 
 -11   3  12      159.50      101.44     55.68 o 
  -9   3  12      955.34      841.91     75.15 o 
  -7   3  12      211.89      190.11     49.49 o 
  -5   3  12     1056.47      998.89     41.60 o 
  -3   3  12     2481.26     2109.82     53.19 o 
  -1   3  12     1417.93     1500.51     45.71 o 
   1   3  12     1662.82     1772.74     70.22 o 
   3   3  12      136.77      144.62     41.28 o 
   5   3  12      312.13      230.37     56.57 o 
   7   3  12      469.91      436.21     68.27 o 
   9   3  12      278.18      357.69     76.28 o 
 -14   4  12        4.37       14.37     45.52 o 
 -12   4  12       21.17        1.16     70.22 o 
 -10   4  12       50.60       43.91     45.73 o 
  -8   4  12      261.73      181.48     51.82 o 
  -6   4  12      216.61      201.19     47.20 o 
  -4   4  12       10.91       -4.85     20.23 o 
  -2   4  12      459.42      577.89     33.61 o 
   0   4  12       73.71       79.77     24.04 o 
   2   4  12      114.43      168.47     31.64 o 
   4   4  12       12.35      -14.64     34.63 o 
   6   4  12       99.17       78.55     56.89 o 
   8   4  12       23.36       10.85     59.24 o 
 -13   5  12      152.40      195.89     48.81 o 
 -11   5  12      212.31      234.09     57.85 o 
  -9   5  12      132.03      113.35     53.29 o 
  -7   5  12      195.55      182.75     49.38 o 
  -5   5  12      765.00      707.79     42.34 o 
  -3   5  12      575.30      414.33     35.12 o 
  -1   5  12      460.74      491.68     32.89 o 
   1   5  12      200.91      210.88     32.73 o 
   3   5  12        0.76       -5.05     27.88 o 
   5   5  12      402.02      373.14     48.90 o 
   7   5  12      213.27      170.26     78.95 o 
   9   5  12       49.05       24.10     59.79 o 
 -14   6  12       11.80       28.14     62.91 o 
 -12   6  12        7.09       -8.22     52.98 o 
 -10   6  12      297.90      257.87     60.03 o 
  -8   6  12        7.19       14.83     45.85 o 
  -6   6  12      121.27       91.14     35.12 o 
  -4   6  12      376.18      337.85     31.62 o 
  -2   6  12      176.06       83.39     23.93 o 
   0   6  12      143.84      150.04     25.95 o 
   2   6  12      187.33      139.17     32.67 o 
   4   6  12      215.38      208.01     43.19 o 
   6   6  12        0.13       -6.04     35.92 o 
   8   6  12        4.93       -8.96     56.75 o 
 -13   7  12       63.74       74.50     64.92 o 
 -11   7  12       99.82       94.17     54.64 o 
  -9   7  12      170.56      175.27     55.99 o 
  -7   7  12      633.85      592.70     78.45 o 
  -5   7  12      180.93      151.94     31.20 o 
  -3   7  12     1288.22     1023.32     43.40 o 
  -1   7  12        0.57      -20.80     22.35 o 
   1   7  12       38.28       49.66     28.91 o 
   3   7  12       78.75       59.47     29.81 o 
   5   7  12      158.49      163.33     44.22 o 
   7   7  12        0.77       -2.54     40.93 o 
 -14   8  12        0.07      -20.91     92.12 o 
 -12   8  12       30.14       -3.49     56.94 o 
 -10   8  12       93.13       99.18     55.41 o 
  -8   8  12       80.47       90.61     47.78 o 
  -6   8  12       41.55       19.61     34.30 o 
  -4   8  12     1675.83     1668.00     70.31 o 
  -2   8  12     1016.75      872.27     40.95 o 
   0   8  12       65.47       66.33     24.40 o 
   2   8  12       34.11       13.70     29.41 o 
   4   8  12      122.91      143.46     34.28 o 
   6   8  12        0.02      -28.11     36.72 o 
   8   8  12        5.70       22.35     46.96 o 
 -13   9  12        0.47      -19.27     53.09 o 
 -11   9  12       61.87       15.59     52.27 o 
  -9   9  12      456.67      518.84     66.74 o 
  -7   9  12      235.69      224.75     41.84 o 
  -5   9  12      411.78      422.30     39.84 o 
  -3   9  12     3536.25     3159.21     76.59 o 
  -1   9  12      327.39      315.25     35.69 o 
   1   9  12      109.77       89.12     30.68 o 
   3   9  12        7.14       -6.87     29.74 o 
   5   9  12       76.21       91.05     40.29 o 
   7   9  12       46.86       54.79     45.98 o 
 -12  10  12       14.09       17.89     53.04 o 
 -10  10  12        6.32      -34.66     47.44 o 
  -8  10  12       22.57       27.04     45.30 o 
  -6  10  12        2.02       -4.86     33.64 o 
  -4  10  12     1473.85     1369.36     59.26 o 
  -2  10  12      532.86      529.03     42.15 o 
   0  10  12        3.11        3.99     32.66 o 
   2  10  12        9.91       30.45     33.97 o 
   4  10  12       12.57      -20.08     30.41 o 
   6  10  12       79.80       80.32     43.23 o 
   8  10  12        8.34      -35.30     43.60 o 
 -11  11  12        2.18       63.89     54.86 o 
  -9  11  12      181.35      192.11     56.10 o 
  -7  11  12       14.34       15.70     34.84 o 
  -5  11  12      677.12      602.66     52.92 o 
  -3  11  12     1518.53     1510.34     71.05 o 
  -1  11  12      110.82       70.69     29.78 o 
   1  11  12      404.13      420.26     50.04 o 
   3  11  12      172.50      185.65     42.75 o 
   5  11  12       11.70      -29.07     44.17 o 
   7  11  12        0.04       18.92     53.19 o 
 -12  12  12       48.44      -15.70     60.63 o 
 -10  12  12        0.00      -15.50     48.16 o 
  -8  12  12      150.11      155.78     56.27 o 
  -6  12  12       66.05       44.67     35.58 o 
  -4  12  12        5.97        7.22     27.16 o 
  -2  12  12        7.60       22.22     26.77 o 
   0  12  12       16.25      -13.42     32.25 o 
   2  12  12      503.33      599.59     55.75 o 
   4  12  12       21.32       31.67     39.02 o 
   6  12  12       10.57       -2.14     48.21 o 
 -11  13  12       27.01       27.93     59.02 o 
  -9  13  12       75.69       99.32     53.34 o 
  -7  13  12       10.95        7.33     34.67 o 
  -5  13  12        7.51        8.40     35.42 o 
  -3  13  12      455.05      444.44     41.99 o 
  -1  13  12      107.30      113.91     31.28 o 
   1  13  12        6.63        0.97     33.00 o 
   3  13  12      142.54      146.83     42.98 o 
   5  13  12        0.13       -4.68     48.77 o 
 -10  14  12       44.82      108.19     59.11 o 
  -8  14  12      220.38      217.57     68.07 o 
  -6  14  12      374.33      355.37     49.84 o 
  -4  14  12      689.74      679.21     60.84 o 
  -2  14  12       92.19      124.69     33.13 o 
   0  14  12       62.55       73.48     38.72 o 
   2  14  12      365.09      427.82     53.66 o 
   4  14  12      184.65      210.61     47.19 o 
  -9  15  12        5.53        1.10     57.65 o 
  -7  15  12        4.03       14.61     37.17 o 
  -5  15  12       24.97       35.76     40.87 o 
  -3  15  12      481.23      480.73     45.27 o 
  -1  15  12       20.83       20.98     35.99 o 
   1  15  12       23.46       16.79     38.12 o 
   3  15  12        0.31       28.96     40.01 o 
   5  15  12       88.55       93.44     45.30 o 
  -8  16  12       62.28       -5.24     55.69 o 
  -6  16  12       98.72       66.56     42.64 o 
  -4  16  12       44.31        1.77     37.14 o 
  -2  16  12       49.30       65.57     31.90 o 
   0  16  12      203.57      220.06     46.47 o 
   2  16  12      395.55      487.01     58.18 o 
   4  16  12      300.58      314.15     74.48 o 
  -7  17  12        6.08       22.54     46.83 o 
  -5  17  12      120.44      100.77     43.61 o 
  -3  17  12      155.84      118.78     44.88 o 
  -1  17  12      127.48       91.33     40.36 o 
   1  17  12       89.38      106.70     43.03 o 
   3  17  12       54.09       12.91     53.44 o 
  -6  18  12       48.28       58.92     46.26 o 
  -4  18  12       18.90       16.78     39.06 o 
  -2  18  12       14.97       -9.42     39.54 o 
   0  18  12       37.73        7.98     56.33 o 
  -5  19  12      197.88      164.90     49.12 o 
  -3  19  12        1.26      -18.92     38.73 o 
  -1  19  12       59.32      127.09     59.37 o 
 -13   1  13        1.86       -6.97     55.62 o 
 -11   1  13       10.66       -7.83     52.67 o 
  -9   1  13        2.53      -27.65     46.52 o 
  -7   1  13      488.58      390.48     85.25 o 
  -5   1  13      194.33      250.50     32.79 o 
  -3   1  13      290.95      328.33     25.40 o 
  -1   1  13       66.69       54.80     20.25 o 
   1   1  13       42.61       19.39     20.66 o 
   3   1  13     1167.26     1017.60     49.22 o 
   5   1  13      225.45      197.88     41.35 o 
   7   1  13        1.43       22.14     53.93 o 
   9   1  13        2.63      -31.40     79.88 o 
 -14   2  13       92.82      187.56     69.17 o 
 -12   2  13       14.37       15.42     54.26 o 
 -10   2  13       17.06       -0.95     49.19 o 
  -8   2  13       42.58       28.82     42.61 o 
  -6   2  13      473.17      423.93     57.97 o 
  -4   2  13       57.48       55.12     23.70 o 
  -2   2  13        0.22        8.92     18.54 o 
   0   2  13     1108.49     1090.66     37.47 o 
   2   2  13        1.40       -2.74     32.69 o 
   4   2  13       28.06       16.71     36.71 o 
   6   2  13        8.60       10.78     48.93 o 
   8   2  13       75.61       41.97     58.33 o 
 -13   3  13        3.62      -25.03     55.28 o 
 -11   3  13       60.85      149.97     58.14 o 
  -9   3  13        4.58       30.27     45.22 o 
  -7   3  13     1572.66     1407.71    126.12 o 
  -5   3  13      524.28      508.88     34.21 o 
  -3   3  13      303.56      287.60     29.33 o 
  -1   3  13     1628.02     1507.40     46.90 o 
   1   3  13      361.17      321.39     35.25 o 
   3   3  13     1564.69     1382.67     68.03 o 
   5   3  13      222.64      241.84     44.99 o 
   7   3  13       58.93       16.46     54.26 o 
   9   3  13       34.52      -18.12     60.96 o 
 -14   4  13       15.75       22.53     44.87 o 
 -12   4  13      194.31      305.18     67.97 o 
 -10   4  13        4.59      -32.51     47.96 o 
  -8   4  13        2.08      -23.74     46.34 o 
  -6   4  13      673.14      796.22     71.00 o 
  -4   4  13      764.50      801.93     40.16 o 
  -2   4  13      243.75      242.49     28.55 o 
   0   4  13      267.11      295.89     37.81 o 
   2   4  13      128.54      129.33     31.38 o 
   4   4  13       46.75       58.09     38.52 o 
   6   4  13       17.41        6.47     37.58 o 
   8   4  13      112.73      154.28     63.82 o 
 -13   5  13       10.98      -82.10     54.73 o 
 -11   5  13      480.35      566.39     92.19 o 
  -9   5  13     1242.76     1121.32     88.15 o 
  -7   5  13     2151.82     1716.31     94.54 o 
  -5   5  13      105.24      109.72     25.54 o 
  -3   5  13      429.25      463.60     33.99 o 
  -1   5  13     2324.21     2305.93     94.96 o 
   1   5  13     1197.21     1119.26     52.31 o 
   3   5  13      611.63      794.71     78.06 o 
   5   5  13       10.57       40.07     38.21 o 
   7   5  13       21.87       28.57     41.26 o 
 -14   6  13       17.92      -12.30     64.57 o 
 -12   6  13      268.69      322.50     68.77 o 
 -10   6  13       94.34       41.11     51.31 o 
  -8   6  13      765.27      715.63     73.32 o 
  -6   6  13      316.24      276.70     45.72 o 
  -4   6  13     2616.52     2520.00     97.25 o 
  -2   6  13     3897.08     3829.85    158.87 o 
   0   6  13      176.30      120.67     26.04 o 
   2   6  13      171.46      211.42     34.85 o 
   4   6  13      382.94      424.53     51.33 o 
   6   6  13       97.10       87.80     41.46 o 
   8   6  13       61.17       89.00     57.78 o 
 -13   7  13       25.34       41.90     60.53 o 
 -11   7  13     1049.60     1133.08     95.30 o 
  -9   7  13      633.14      627.59     72.23 o 
  -7   7  13     1947.66     1811.67     97.66 o 
  -5   7  13       77.75       71.36     30.29 o 
  -3   7  13     1027.33      973.63     45.50 o 
  -1   7  13     3235.54     3122.16    129.48 o 
   1   7  13        1.11       -9.66     27.50 o 
   3   7  13      363.98      442.99     42.01 o 
   5   7  13       15.74       40.35     42.45 o 
   7   7  13        0.00      -22.65     40.09 o 
 -12   8  13       35.20       21.27     54.56 o 
 -10   8  13       22.49       29.69     50.09 o 
  -8   8  13      838.44      735.33     72.03 o 
  -6   8  13      413.18      426.61     50.50 o 
  -4   8  13      754.62      679.26     46.51 o 
  -2   8  13     1013.01      934.09     48.10 o 
   0   8  13       33.74        0.12     27.46 o 
   2   8  13       89.46       70.29     30.77 o 
   4   8  13     1082.90      923.43     65.11 o 
   6   8  13      186.87      184.08     48.27 o 
   8   8  13       50.70       50.54     47.44 o 
 -13   9  13       31.69      -23.65     59.96 o 
 -11   9  13      215.94      252.76     66.46 o 
  -9   9  13      100.56      135.19     56.37 o 
  -7   9  13       55.45       52.69     36.39 o 
  -5   9  13      865.53      895.13     52.33 o 
  -3   9  13      572.12      661.89     46.68 o 
  -1   9  13      747.15      705.14     54.53 o 
   1   9  13       70.51       83.32     30.94 o 
   3   9  13      241.45      240.96     38.14 o 
   5   9  13       17.07       11.40     41.05 o 
   7   9  13        4.86       -3.23     45.09 o 
 -12  10  13        2.68      -33.21     56.13 o 
 -10  10  13        0.09      -16.15     52.02 o 
  -8  10  13       94.47       99.85     54.47 o 
  -6  10  13        0.24      -22.43     32.80 o 
  -4  10  13       69.84       60.44     26.46 o 
  -2  10  13      112.60      114.78     32.01 o 
   0  10  13        5.82      -13.45     32.02 o 
   2  10  13      150.04      150.97     39.71 o 
   4  10  13       35.93       59.36     49.77 o 
   6  10  13       40.03       65.97     44.67 o 
 -11  11  13      111.11      154.78     65.94 o 
  -9  11  13      111.01       95.61     52.79 o 
  -7  11  13        8.67        9.51     37.36 o 
  -5  11  13      266.67      300.37     44.47 o 
  -3  11  13      183.99      184.91     34.98 o 
  -1  11  13        5.92       31.27     35.01 o 
   1  11  13      129.91       92.46     38.51 o 
   3  11  13      111.59      101.92     40.05 o 
   5  11  13       95.74      121.34     59.01 o 
 -12  12  13        3.43        7.53     58.55 o 
 -10  12  13       60.26       79.43     59.11 o 
  -8  12  13      230.17      270.30     60.78 o 
  -6  12  13      105.63       88.65     41.47 o 
  -4  12  13      484.09      509.03     44.97 o 
  -2  12  13       47.69       47.10     28.81 o 
   0  12  13       19.40       30.33     34.68 o 
   2  12  13        3.21        2.67     37.56 o 
   4  12  13        1.16        4.22     38.56 o 
   6  12  13        8.99       22.35     53.33 o 
 -11  13  13       58.75       11.34     60.24 o 
  -9  13  13        1.29        0.57     54.83 o 
  -7  13  13       12.39       -5.53     36.43 o 
  -5  13  13        7.05        3.33     36.89 o 
  -3  13  13       20.52       31.64     31.58 o 
  -1  13  13       54.62       52.32     38.25 o 
   1  13  13       96.72       40.75     37.64 o 
   3  13  13       88.36       77.78     43.57 o 
   5  13  13       54.13       74.95     53.69 o 
 -10  14  13        6.20      -39.03     50.58 o 
  -8  14  13       20.72       42.10     54.69 o 
  -6  14  13       31.41        2.43     33.54 o 
  -4  14  13        0.01        3.57     29.67 o 
  -2  14  13        1.07        8.71     28.73 o 
   0  14  13       11.59        3.08     36.69 o 
   2  14  13        5.01        6.80     38.33 o 
   4  14  13        6.14        2.64     41.77 o 
  -9  15  13        2.53      -45.38     53.06 o 
  -7  15  13      134.89      148.58     43.62 o 
  -5  15  13       24.81       20.28     42.20 o 
  -3  15  13        4.26      -19.27     29.95 o 
  -1  15  13       17.73       29.72     39.37 o 
   1  15  13       81.34       31.85     41.51 o 
   3  15  13        1.14       -1.58     39.85 o 
  -8  16  13        6.75       -1.38     54.61 o 
  -6  16  13       32.36        1.03     41.52 o 
  -4  16  13        6.70       -1.95     36.77 o 
  -2  16  13       11.75       18.22     36.49 o 
   0  16  13       80.37      101.14     48.91 o 
   2  16  13       15.92       20.03     42.41 o 
  -7  17  13      146.42      119.87     47.35 o 
  -5  17  13       26.50       11.76     39.29 o 
  -3  17  13       12.52      -37.84     34.41 o 
  -1  17  13      117.08      121.65     45.84 o 
   1  17  13        0.70      -16.63     39.93 o 
  -6  18  13       58.12       39.30     47.33 o 
  -4  18  13       22.28       -6.16     42.64 o 
  -2  18  13       42.42       25.00     40.72 o 
   0  18  13       76.69       93.31     57.01 o 
 -14   0  14      178.16      240.49    104.79 o 
 -12   0  14      200.11      272.70     98.06 o 
 -10   0  14      478.41      491.29     99.20 o 
  -8   0  14      142.39       32.78     74.30 o 
  -6   0  14     1292.03     1076.10     76.04 o 
  -4   0  14     1329.41     1355.37     67.08 o 
  -2   0  14      185.36      228.28     34.49 o 
   0   0  14     1069.02     1266.02     57.49 o 
   2   0  14        5.12        3.85     38.97 o 
   4   0  14       24.84       71.64     44.73 o 
   6   0  14      493.03      486.28    100.64 o 
   8   0  14      174.31       99.92     98.63 o 
 -13   1  14        4.48      -21.45     58.26 o 
 -11   1  14        0.31      -16.79     50.77 o 
  -9   1  14      855.24      845.24     78.21 o 
  -7   1  14     1588.26     1390.39     92.44 o 
  -5   1  14     3498.07     3375.57     86.20 o 
  -3   1  14      349.19      379.04     27.19 o 
  -1   1  14        1.46       19.30     20.19 o 
   1   1  14      823.33      764.67     39.82 o 
   3   1  14      341.30      335.48     46.55 o 
   5   1  14      808.39      812.58     61.28 o 
   7   1  14       30.95       19.74     56.12 o 
 -14   2  14       32.24      100.49     65.32 o 
 -12   2  14       93.92      127.47     60.53 o 
 -10   2  14      381.77      394.20     65.65 o 
  -8   2  14       63.29       33.80     43.38 o 
  -6   2  14      238.75      190.33     40.46 o 
  -4   2  14     1760.44     1790.33     51.52 o 
  -2   2  14     1206.95     1321.77     46.90 o 
   0   2  14      717.65      878.60     42.69 o 
   2   2  14      117.77      150.37     38.48 o 
   4   2  14      204.50      200.37     43.54 o 
   6   2  14       97.89       99.74     43.74 o 
   8   2  14       69.41      101.75     60.57 o 
 -13   3  14       60.18      102.16     66.09 o 
 -11   3  14       19.15       -5.59     48.52 o 
  -9   3  14      931.67      889.79    121.96 o 
  -7   3  14      389.22      361.63     60.33 o 
  -5   3  14      748.09      778.00     41.38 o 
  -3   3  14       61.45       65.60     25.28 o 
  -1   3  14      898.50      776.99     41.36 o 
   1   3  14      116.09      148.17     32.82 o 
   3   3  14       29.54       53.21     37.86 o 
   5   3  14      385.42      487.91     56.64 o 
   7   3  14       43.41      104.39     47.23 o 
 -14   4  14        9.80        9.04     60.26 o 
 -12   4  14      104.08       86.35     59.67 o 
 -10   4  14      394.95      357.66     67.20 o 
  -8   4  14       81.30      103.25     52.03 o 
  -6   4  14       80.92       60.18     32.13 o 
  -4   4  14     1224.61     1181.12     47.55 o 
  -2   4  14     4288.84     3772.55    154.24 o 
   0   4  14      429.55      466.17     42.81 o 
   2   4  14       41.06       19.08     34.85 o 
   4   4  14        5.02      -16.51     36.17 o 
   6   4  14       24.65       42.85     41.04 o 
   8   4  14        0.77      -20.97     42.04 o 
 -13   5  14       10.65      -55.26     57.16 o 
 -11   5  14      178.11      183.20     56.67 o 
  -9   5  14      175.57      156.49     52.93 o 
  -7   5  14       16.20        6.42     48.73 o 
  -5   5  14       87.59       76.44     25.62 o 
  -3   5  14       29.62       42.20     26.29 o 
  -1   5  14      252.77      208.99     30.28 o 
   1   5  14        1.09        3.36     27.67 o 
   3   5  14       43.23        3.25     36.12 o 
   5   5  14       37.97       40.72     41.07 o 
   7   5  14        9.71       23.74     40.82 o 
 -14   6  14       15.98        7.25     64.49 o 
 -12   6  14       31.18        1.85     53.95 o 
 -10   6  14        0.24      -63.42     48.08 o 
  -8   6  14      341.17      369.74     60.35 o 
  -6   6  14       19.37       26.55     34.44 o 
  -4   6  14      272.80      287.04     32.07 o 
  -2   6  14      394.41      481.74     38.96 o 
   0   6  14       41.58       37.45     29.18 o 
   2   6  14       17.02        7.40     28.34 o 
   4   6  14       63.08       64.41     40.33 o 
   6   6  14        0.76      -13.13     39.61 o 
 -13   7  14        6.73        2.76     62.00 o 
 -11   7  14       48.46       54.62     56.03 o 
  -9   7  14      245.45      259.81     57.90 o 
  -7   7  14      323.10      300.93     59.93 o 
  -5   7  14      411.19      479.28     43.83 o 
  -3   7  14       96.11      128.06     28.45 o 
  -1   7  14      620.89      665.82     39.33 o 
   1   7  14       42.95       20.26     28.46 o 
   3   7  14       50.87       58.64     39.97 o 
   5   7  14        3.65       10.19     40.61 o 
   7   7  14        2.25       -0.09     42.07 o 
 -12   8  14        0.88      -63.71     55.35 o 
 -10   8  14       55.64       55.48     56.58 o 
  -8   8  14        0.01       -6.79     49.03 o 
  -6   8  14      117.49      111.26     37.13 o 
  -4   8  14     1689.87     1626.83     83.47 o 
  -2   8  14       35.90       34.95     25.07 o 
   0   8  14       56.25       19.28     28.98 o 
   2   8  14       37.01       24.77     31.08 o 
   4   8  14       72.68       61.65     39.77 o 
   6   8  14       55.09       59.35     45.02 o 
 -13   9  14       33.34       30.29     63.39 o 
 -11   9  14       22.61      -18.58     54.40 o 
  -9   9  14       41.46       62.10     49.85 o 
  -7   9  14      181.56      173.37     42.49 o 
  -5   9  14      546.46      556.17     46.51 o 
  -3   9  14      451.81      517.55     44.07 o 
  -1   9  14      235.21      223.90     41.07 o 
   1   9  14        7.25       -1.91     32.88 o 
   3   9  14       87.38      120.54     42.40 o 
   5   9  14        1.06       -9.74     39.61 o 
 -12  10  14        2.95       -2.41     55.47 o 
 -10  10  14      124.16       90.60     58.96 o 
  -8  10  14      100.85       69.87     49.81 o 
  -6  10  14       11.38        0.36     35.15 o 
  -4  10  14      375.79      389.15     41.44 o 
  -2  10  14        3.62       -4.81     27.11 o 
   0  10  14      380.13      408.58     49.50 o 
   2  10  14      129.69      115.04     39.42 o 
   4  10  14       40.69      -12.05     45.59 o 
   6  10  14       45.28       24.56     54.03 o 
 -11  11  14       37.28        8.90     75.66 o 
  -9  11  14      101.35      122.84     54.75 o 
  -7  11  14       50.15       82.23     40.76 o 
  -5  11  14      363.69      378.78     41.60 o 
  -3  11  14      162.27      159.76     36.67 o 
  -1  11  14        0.68      -13.13     33.44 o 
   1  11  14        8.92        5.99     37.58 o 
   3  11  14        0.90       19.38     38.26 o 
   5  11  14      316.15      438.43     74.79 o 
 -10  12  14      137.71      162.58     66.95 o 
  -8  12  14        5.37       19.66     49.27 o 
  -6  12  14       84.86      120.32     43.66 o 
  -4  12  14      157.09      143.69     35.44 o 
  -2  12  14      525.10      441.13     47.61 o 
   0  12  14       53.72       36.84     38.35 o 
   2  12  14        3.70      -15.97     37.19 o 
   4  12  14       74.97       60.95     52.12 o 
 -11  13  14        0.54      -15.10     60.76 o 
  -9  13  14      288.08      334.81     71.16 o 
  -7  13  14      146.62      159.89     46.69 o 
  -5  13  14      473.03      452.78     45.65 o 
  -3  13  14        2.44        8.93     29.18 o 
  -1  13  14        0.40       -5.12     36.52 o 
   1  13  14       81.53       98.58     43.29 o 
   3  13  14       98.47      105.81     43.08 o 
 -10  14  14       33.00       51.65     59.81 o 
  -8  14  14        1.42       22.70     56.09 o 
  -6  14  14      122.64      172.74     47.35 o 
  -4  14  14      113.93      111.41     36.43 o 
  -2  14  14       26.34       59.41     37.92 o 
   0  14  14      101.66       79.06     40.18 o 
   2  14  14        4.35       33.68     39.10 o 
   4  14  14       40.46       16.34     59.12 o 
  -9  15  14       73.21       33.92     62.67 o 
  -7  15  14      124.06      200.22     54.42 o 
  -5  15  14      223.82      197.62     62.37 o 
  -3  15  14       19.65        8.82     30.70 o 
  -1  15  14       20.06       22.58     39.67 o 
   1  15  14      143.18      105.64     46.10 o 
   3  15  14       72.94       59.30     44.07 o 
  -8  16  14       33.47        1.52     60.60 o 
  -6  16  14        2.31       27.22     37.56 o 
  -4  16  14       66.60       91.40     42.44 o 
  -2  16  14       52.09       25.57     38.86 o 
   0  16  14       37.69       12.61     39.62 o 
   2  16  14       48.81      -12.55     41.13 o 
  -5  17  14        0.28      -25.62     41.46 o 
  -3  17  14        2.11       -4.74     40.01 o 
  -1  17  14       27.32       42.78     43.33 o 
 -13   1  15       16.75      -26.93     76.01 o 
 -11   1  15       22.47       47.11     51.88 o 
  -9   1  15        2.58      -21.55     51.84 o 
  -7   1  15        0.02        5.52     47.00 o 
  -5   1  15        0.85        7.78     29.40 o 
  -3   1  15       40.88       60.52     21.97 o 
  -1   1  15       19.44        3.01     24.09 o 
   1   1  15       29.16       42.53     34.58 o 
   3   1  15       21.13       41.92     37.98 o 
   5   1  15        4.32       21.45     56.14 o 
   7   1  15        1.63      -12.96     58.61 o 
 -14   2  15        6.11      -71.68     58.72 o 
 -12   2  15       28.42       23.43     61.18 o 
 -10   2  15      326.62      295.22     66.14 o 
  -8   2  15     1014.39      830.97     76.82 o 
  -6   2  15      644.50      677.85     46.90 o 
  -4   2  15        1.83      -30.37     23.47 o 
  -2   2  15      548.94      534.30     36.53 o 
   0   2  15       46.55       44.80     28.83 o 
   2   2  15      245.73      312.41     44.74 o 
   4   2  15       10.91       -1.62     36.44 o 
   6   2  15        7.85       33.26     54.20 o 
 -13   3  15       10.01       19.29     61.33 o 
 -11   3  15       55.69       41.19     55.83 o 
  -9   3  15        0.23      -29.23     43.83 o 
  -7   3  15      292.23      338.78     65.23 o 
  -5   3  15        9.80        6.83     25.32 o 
  -3   3  15      349.66      400.87     35.33 o 
  -1   3  15      106.40       97.72     27.60 o 
   1   3  15       43.82       44.77     35.04 o 
   3   3  15       38.06       -7.32     37.22 o 
   5   3  15      124.38      143.40     45.64 o 
   7   3  15      192.04      188.33     50.57 o 
 -14   4  15       22.97       -5.06     67.64 o 
 -12   4  15      116.66       98.10     67.64 o 
 -10   4  15      210.85      209.80     60.12 o 
  -8   4  15      812.05      822.56     78.66 o 
  -6   4  15      178.89      146.47     34.16 o 
  -4   4  15       60.29       33.78     25.82 o 
  -2   4  15     2313.29     2203.70    111.25 o 
   0   4  15      775.59      793.78     48.00 o 
   2   4  15      493.16      531.97     53.70 o 
   4   4  15      331.32      314.67     49.88 o 
   6   4  15       85.89       61.80     43.23 o 
 -13   5  15      299.10      333.37     76.03 o 
 -11   5  15        7.47       18.56     52.12 o 
  -9   5  15       53.94       66.35     55.18 o 
  -7   5  15      709.80      842.31     78.17 o 
  -5   5  15      529.93      528.28     37.72 o 
  -3   5  15      358.19      384.24     34.47 o 
  -1   5  15      800.36      780.28     42.49 o 
   1   5  15       14.36        5.75     28.42 o 
   3   5  15       16.66        9.31     36.38 o 
   5   5  15      194.84      147.35     44.95 o 
   7   5  15      297.53      339.07     57.78 o 
 -12   6  15       77.42      128.52     61.95 o 
 -10   6  15       89.09       91.48     53.79 o 
  -8   6  15      386.47      437.63     66.57 o 
  -6   6  15        0.24      -11.44     27.31 o 
  -4   6  15       18.87        0.36     24.57 o 
  -2   6  15     1479.94     1583.72     70.00 o 
   0   6  15       74.85       87.25     30.49 o 
   2   6  15      318.43      344.64     46.31 o 
   4   6  15       63.13       33.85     40.43 o 
   6   6  15      109.19      111.12     46.90 o 
 -13   7  15      329.18      394.66     81.80 o 
 -11   7  15      113.98      119.24     60.92 o 
  -9   7  15       14.29       -6.28     52.04 o 
  -7   7  15     1013.47      958.84     81.75 o 
  -5   7  15      334.98      321.71     38.95 o 
  -3   7  15      315.67      365.80     33.73 o 
  -1   7  15      162.24      226.71     35.99 o 
   1   7  15       29.17       45.78     30.19 o 
   3   7  15      202.10      254.43     47.29 o 
   5   7  15       31.07       14.76     42.38 o 
 -12   8  15       15.37        9.46     58.65 o 
 -10   8  15      198.06      145.34     63.69 o 
  -8   8  15      739.98      714.47     81.11 o 
  -6   8  15      210.09      127.32     39.91 o 
  -4   8  15      699.20      734.42     49.69 o 
  -2   8  15      223.19      217.68     35.68 o 
   0   8  15      255.74      328.28     40.63 o 
   2   8  15      469.07      557.18     46.83 o 
   4   8  15       87.25       97.46     43.85 o 
   6   8  15       89.85       85.34     47.03 o 
 -11   9  15       80.87      103.21     60.85 o 
  -9   9  15       14.57        7.79     52.43 o 
  -7   9  15       94.10       96.99     40.56 o 
  -5   9  15      539.83      644.81     48.92 o 
  -3   9  15     1098.04     1085.62     55.69 o 
  -1   9  15       33.94       47.76     37.94 o 
   1   9  15       65.77        8.89     34.84 o 
   3   9  15        2.72       10.47     44.74 o 
   5   9  15       49.74       46.06     44.97 o 
 -12  10  15       20.68       71.14     67.12 o 
 -10  10  15      127.78      189.98    100.35 o 
  -8  10  15       95.66      170.15     58.00 o 
  -6  10  15      837.56      977.47     69.59 o 
  -4  10  15       32.54        7.31     29.89 o 
  -2  10  15      190.88      182.34     42.87 o 
   0  10  15      138.04      138.39     43.02 o 
   2  10  15      291.16      269.13     47.17 o 
   4  10  15      295.59      320.34     66.28 o 
 -11  11  15        9.32      -12.10     55.51 o 
  -9  11  15       41.83       35.90     55.47 o 
  -7  11  15       13.27      -17.28     35.98 o 
  -5  11  15       25.24       39.34     32.28 o 
  -3  11  15       20.36       -4.15     25.35 o 
  -1  11  15      158.63      122.32     41.72 o 
   1  11  15        3.85       20.04     38.78 o 
   3  11  15        0.21      -32.83     47.77 o 
   5  11  15       91.37       68.41     59.64 o 
 -10  12  15        8.95       42.51     58.29 o 
  -8  12  15       86.41       76.00     54.32 o 
  -6  12  15      164.79      183.86     49.65 o 
  -4  12  15       49.41       68.03     31.79 o 
  -2  12  15        3.05        0.66     34.01 o 
   0  12  15      134.09      104.91     42.98 o 
   2  12  15       31.73      113.13     42.63 o 
   4  12  15       57.16       11.88     56.33 o 
  -9  13  15        7.29       57.93     59.14 o 
  -7  13  15       11.57        2.18     39.50 o 
  -5  13  15       33.39       11.57     35.82 o 
  -3  13  15       15.50        4.06     30.44 o 
  -1  13  15       51.51       40.83     38.34 o 
   1  13  15        6.22       22.65     41.06 o 
   3  13  15        0.08      -31.77     47.71 o 
  -8  14  15        0.12      -53.43     52.28 o 
  -6  14  15       24.71       48.03     40.65 o 
  -4  14  15        4.49       -3.68     30.75 o 
  -2  14  15        0.00      -15.40     35.83 o 
   0  14  15        0.05      -51.36     34.24 o 
   2  14  15        0.04      -18.42     44.22 o 
  -7  15  15       24.99       16.02     45.85 o 
  -5  15  15       13.45       13.32     34.02 o 
  -3  15  15        6.50       -7.88     39.72 o 
  -1  15  15       18.42       26.69     40.83 o 
   1  15  15        1.51      -39.71     40.75 o 
  -6  16  15        3.50        7.16     41.26 o 
  -4  16  15        3.39      -55.15     38.98 o 
  -2  16  15       43.97       93.99     45.29 o 
   0  16  15        1.03       27.48     43.50 o 
  -3  17  15        1.11      -11.94     42.37 o 
 -12   0  16       47.03       47.67     88.47 o 
 -10   0  16      590.15      763.71    116.38 o 
  -8   0  16     1700.53     1947.71    153.31 o 
  -6   0  16     1461.21     1370.90     86.99 o 
  -4   0  16       42.58       39.16     31.63 o 
  -2   0  16       29.64      140.35     44.83 o 
   0   0  16      567.90      564.73     89.76 o 
   2   0  16       25.75       -5.87     64.70 o 
   4   0  16      215.31      427.45    102.35 o 
   6   0  16      103.85      144.15     85.32 o 
 -13   1  16        0.89       34.34     63.83 o 
 -11   1  16      465.68      524.11     76.84 o 
  -9   1  16       40.72       18.25     52.57 o 
  -7   1  16       33.72       36.03     50.00 o 
  -5   1  16      162.49      128.66     33.99 o 
  -3   1  16      339.93      351.11     33.66 o 
  -1   1  16      875.32      960.69     44.99 o 
   1   1  16        0.71      -26.00     42.82 o 
   3   1  16      180.03      183.64     57.40 o 
   5   1  16       72.62      137.05     60.39 o 
 -12   2  16       32.86      -18.92     58.06 o 
 -10   2  16      388.29      518.46     74.98 o 
  -8   2  16      441.88      358.68     67.66 o 
  -6   2  16     1193.58     1284.05     58.79 o 
  -4   2  16      171.20      157.48     28.82 o 
  -2   2  16        6.46       -2.16     24.02 o 
   0   2  16      625.47      638.85     56.76 o 
   2   2  16       25.65       -0.15     36.79 o 
   4   2  16      401.10      528.18    171.71 o 
   6   2  16       65.12       65.61     58.81 o 
 -13   3  16       94.74       63.93     64.56 o 
 -11   3  16      234.21      270.62     70.27 o 
  -9   3  16       39.13       34.43     51.00 o 
  -7   3  16        4.27        2.36     47.81 o 
  -5   3  16      344.15      407.90     36.30 o 
  -3   3  16       37.90       28.00     26.59 o 
  -1   3  16       22.52       27.66     28.32 o 
   1   3  16       11.43        2.88     33.34 o 
   3   3  16       45.08       39.04     38.69 o 
   5   3  16      130.76       71.09     58.15 o 
 -12   4  16       34.74       34.73     64.16 o 
 -10   4  16        0.32       29.76     48.78 o 
  -8   4  16       12.19      -52.14     46.36 o 
  -6   4  16      512.44      512.11     37.90 o 
  -4   4  16      391.85      372.04     34.85 o 
  -2   4  16       21.86        8.06     25.32 o 
   0   4  16       70.35       62.00     30.56 o 
   2   4  16        3.45      -14.20     36.39 o 
   4   4  16      281.17      424.51     56.53 o 
   6   4  16      166.44      130.19     49.54 o 
 -13   5  16       96.91      113.65     69.03 o 
 -11   5  16       75.23      185.84     63.40 o 
  -9   5  16       11.19       10.29     52.35 o 
  -7   5  16       62.11       65.24     52.18 o 
  -5   5  16        7.91        2.59     24.20 o 
  -3   5  16      152.43      168.60     30.20 o 
  -1   5  16        4.87       32.02     29.15 o 
   1   5  16       34.16       18.21     34.81 o 
   3   5  16        9.03        6.01     39.46 o 
   5   5  16       41.28       57.85     43.82 o 
 -12   6  16       14.58      -81.17     54.11 o 
 -10   6  16        8.48        3.99     54.68 o 
  -8   6  16       96.26       75.93     52.40 o 
  -6   6  16       51.62       25.55     30.43 o 
  -4   6  16     1040.75     1065.60     49.46 o 
  -2   6  16      231.12      222.60     30.57 o 
   0   6  16      164.88      184.32     35.58 o 
   2   6  16       64.84       48.82     40.27 o 
   4   6  16       34.70       24.02     41.00 o 
   6   6  16       93.43      102.58     49.61 o 
 -11   7  16        0.01      -16.63     53.07 o 
  -9   7  16       13.99       14.95     52.17 o 
  -7   7  16        7.75      -20.15     35.95 o 
  -5   7  16       95.66       82.71     32.18 o 
  -3   7  16      291.21      342.98     35.04 o 
  -1   7  16      402.60      367.70     40.58 o 
   1   7  16       60.75       57.81     33.13 o 
   3   7  16       27.92       48.84     39.37 o 
   5   7  16       21.61       21.76     43.10 o 
 -12   8  16       12.69       18.60     60.68 o 
 -10   8  16        1.47      -63.67     44.85 o 
  -8   8  16        7.25      -22.25     52.23 o 
  -6   8  16        7.19      -19.34     28.56 o 
  -4   8  16       11.57       16.04     30.48 o 
  -2   8  16      204.88      252.24     45.12 o 
   0   8  16        9.71        3.37     35.20 o 
   2   8  16      127.56      147.27     44.11 o 
   4   8  16        6.36       37.26     43.03 o 
 -11   9  16       87.92       25.25     61.38 o 
  -9   9  16        5.55      -14.58     49.95 o 
  -7   9  16      420.23      405.24     55.16 o 
  -5   9  16      245.48      238.44     38.65 o 
  -3   9  16        5.83       -4.60     29.49 o 
  -1   9  16        4.98        9.19     34.27 o 
   1   9  16      232.38      182.10     44.41 o 
   3   9  16        0.02      -27.07     44.53 o 
   5   9  16        2.80      -39.84     50.09 o 
 -10  10  16        1.99      -36.40     58.04 o 
  -8  10  16       77.41       55.12     58.17 o 
  -6  10  16      214.74      170.39     44.70 o 
  -4  10  16      190.66      175.70     37.96 o 
  -2  10  16       20.48       10.44     36.43 o 
   0  10  16       78.48       65.16     40.72 o 
   2  10  16        0.37        3.62     45.53 o 
   4  10  16      146.28      138.60     88.90 o 
 -11  11  16      116.49      215.09     71.72 o 
  -9  11  16        0.17      -17.30     58.71 o 
  -7  11  16       74.21       41.59     39.69 o 
  -5  11  16      440.89      431.90     47.12 o 
  -3  11  16       81.43       83.07     39.58 o 
  -1  11  16       52.34       21.75     38.77 o 
   1  11  16       12.62       -6.68     38.57 o 
   3  11  16       45.95       80.89     51.92 o 
 -10  12  16        8.48      -28.96     60.47 o 
  -8  12  16       21.04       25.44     52.04 o 
  -6  12  16      642.79      685.76     93.65 o 
  -4  12  16      128.52      160.89     37.20 o 
  -2  12  16       22.16        2.67     34.58 o 
   0  12  16       63.92      114.25     43.61 o 
   2  12  16       34.07       -6.68     39.90 o 
  -9  13  16       54.64       87.81     63.11 o 
  -7  13  16      152.47      139.07     48.49 o 
  -5  13  16       27.29       44.15     35.29 o 
  -3  13  16       25.27      -15.20     37.59 o 
  -1  13  16      140.00      136.56     44.77 o 
   1  13  16       16.76      -13.45     39.54 o 
  -8  14  16      134.79      173.85     55.25 o 
  -6  14  16      272.49      313.59     69.73 o 
  -4  14  16       31.72       21.35     29.54 o 
  -2  14  16       21.80      -17.20     39.00 o 
   0  14  16       47.55       18.66     47.80 o 
  -7  15  16        9.20      -37.07     43.60 o 
  -5  15  16       15.84       19.10     41.45 o 
  -3  15  16        6.77       -5.27     40.31 o 
  -1  15  16      167.05      192.52     49.28 o 
  -4  16  16      104.77      119.59     62.01 o 
 -13   1  17        7.00       16.12     65.48 o 
 -11   1  17       27.58        8.47     60.88 o 
  -9   1  17       25.47       -3.08     54.39 o 
  -7   1  17        7.85      -10.39     50.45 o 
  -5   1  17       90.27      104.92     32.78 o 
  -3   1  17       12.89        2.31     29.60 o 
  -1   1  17      124.17      132.43     38.52 o 
   1   1  17      102.02      107.10     54.35 o 
   3   1  17       32.35       -0.93     54.35 o 
   5   1  17       29.61       -9.33     51.53 o 
 -12   2  17       86.05      105.83     67.71 o 
 -10   2  17        0.99        5.95     54.37 o 
  -8   2  17       87.76      105.72     57.25 o 
  -6   2  17        6.45      -13.07     29.28 o 
  -4   2  17        0.43      -19.73     24.77 o 
  -2   2  17        5.93       10.74     25.81 o 
   0   2  17      295.00      251.69     67.78 o 
   2   2  17       69.96       64.84     48.69 o 
   4   2  17       23.65      -10.77     48.72 o 
 -13   3  17        2.94      -46.59     62.05 o 
 -11   3  17       43.17       -0.39     55.62 o 
  -9   3  17      118.98      117.07     58.44 o 
  -7   3  17       17.01       11.75     53.57 o 
  -5   3  17       38.98       12.03     26.38 o 
  -3   3  17      332.61      381.27     35.55 o 
  -1   3  17        0.00      -16.92     28.13 o 
   1   3  17       28.70       37.96     37.29 o 
   3   3  17       89.75      134.89     58.40 o 
   5   3  17       45.58        6.17     54.21 o 
 -12   4  17       29.27       20.49     63.33 o 
 -10   4  17       79.40      128.31     62.53 o 
  -8   4  17      114.19      176.66     59.23 o 
  -6   4  17        0.74      -21.05     26.16 o 
  -4   4  17      249.21      250.30     33.07 o 
  -2   4  17       26.52       10.29     26.22 o 
   0   4  17       54.03       64.75     36.18 o 
   2   4  17        2.16      -31.36     37.07 o 
   4   4  17       16.81       -7.90     54.19 o 
 -11   5  17       36.93       68.24     58.08 o 
  -9   5  17      430.04      498.03     76.92 o 
  -7   5  17        5.81      -32.80     47.73 o 
  -5   5  17       84.26       92.76     29.19 o 
  -3   5  17       18.93        7.66     26.21 o 
  -1   5  17      159.61      172.72     35.85 o 
   1   5  17      235.61      352.33     49.38 o 
   3   5  17       78.64      109.43     45.75 o 
   5   5  17       68.79      126.80     49.44 o 
 -12   6  17       75.46       67.65     64.69 o 
 -10   6  17      209.90      190.58     74.51 o 
  -8   6  17       84.51      132.30     62.83 o 
  -6   6  17       78.37       46.30     35.24 o 
  -4   6  17      832.34      925.71     47.95 o 
  -2   6  17      366.26      323.10     39.75 o 
   0   6  17      326.08      445.23     51.09 o 
   2   6  17        0.43        1.99     36.34 o 
   4   6  17        5.83       30.53     44.08 o 
 -11   7  17      129.38      143.45     63.98 o 
  -9   7  17      221.51      319.53     72.01 o 
  -7   7  17       40.95       20.06     37.79 o 
  -5   7  17      164.39      233.77     39.26 o 
  -3   7  17        2.14      -16.24     30.29 o 
  -1   7  17       29.30       -4.71     29.99 o 
   1   7  17       38.79       66.20     38.98 o 
   3   7  17       61.50      104.21     44.59 o 
 -12   8  17      140.20      163.96     72.10 o 
 -10   8  17       28.90       -5.02     59.77 o 
  -8   8  17      101.03       64.32     58.10 o 
  -6   8  17      192.99      202.07     39.53 o 
  -4   8  17      694.56      819.72     54.40 o 
  -2   8  17       41.59       53.48     38.62 o 
   0   8  17        7.69       18.33     37.78 o 
   2   8  17        8.12      -49.60     42.81 o 
   4   8  17       54.48       69.42     47.88 o 
 -11   9  17       55.70       58.20     66.41 o 
  -9   9  17       65.63       93.15     59.62 o 
  -7   9  17        4.73        3.77     44.38 o 
  -5   9  17       17.30       39.81     32.73 o 
  -3   9  17       13.77        6.89     37.67 o 
  -1   9  17       62.27       76.23     38.79 o 
   1   9  17      190.06      223.82     57.10 o 
   3   9  17       63.50      138.11     58.31 o 
 -10  10  17       44.04       64.71     63.20 o 
  -8  10  17       47.50       -1.28     57.18 o 
  -6  10  17      253.67      253.21     51.26 o 
  -4  10  17      363.48      379.12     57.56 o 
  -2  10  17      262.65      363.64     54.46 o 
   0  10  17       16.95        9.30     36.63 o 
   2  10  17       32.87       27.81     51.55 o 
  -9  11  17      200.93      174.51    133.85 o 
  -7  11  17      255.29      276.02     49.57 o 
  -5  11  17      210.10      195.24     41.80 o 
  -3  11  17        0.47       33.30     37.91 o 
  -1  11  17      141.50      112.36     42.82 o 
   1  11  17       98.71      125.45     44.33 o 
  -8  12  17       34.57       76.31     71.36 o 
  -6  12  17       42.60       65.61     43.13 o 
  -4  12  17      223.04      240.98     51.04 o 
  -2  12  17      177.20      167.80     42.97 o 
   0  12  17        0.34      -36.54     39.88 o 
   2  12  17        4.98        2.81     50.61 o 
  -7  13  17       59.43       72.64     48.78 o 
  -5  13  17      106.71      125.92     40.62 o 
  -3  13  17       59.13       43.78     39.67 o 
  -1  13  17       22.51        1.15     40.19 o 
   1  13  17       12.50        0.03     43.10 o 
  -6  14  17        1.62       -5.73     44.59 o 
  -4  14  17        8.42        4.34     41.83 o 
  -2  14  17      127.99      209.95     49.93 o 
 -12   0  18      495.56      538.11    125.83 o 
 -10   0  18      183.34      204.42     91.33 o 
  -8   0  18        1.61       70.14     78.45 o 
  -6   0  18       35.93       14.93     44.67 o 
  -4   0  18       14.74      -18.14     41.98 o 
  -2   0  18       44.76       51.29     47.57 o 
   0   0  18      508.54      480.27     93.76 o 
   2   0  18        1.01       15.17     74.15 o 
   4   0  18        3.67      -27.91     73.01 o 
 -11   1  18        4.27      -22.06     60.73 o 
  -9   1  18       26.70      -46.51     56.10 o 
  -7   1  18        7.76      -21.55     51.94 o 
  -5   1  18        0.10       -9.38     30.70 o 
  -3   1  18      544.94      662.60     49.48 o 
  -1   1  18       46.97       17.59     45.60 o 
   1   1  18       37.92       41.51     50.22 o 
   3   1  18      128.06      191.13     63.50 o 
 -12   2  18      126.98      103.27    101.14 o 
 -10   2  18      132.54      138.14     66.98 o 
  -8   2  18       64.31       50.95     60.96 o 
  -6   2  18      117.59      119.92     34.97 o 
  -4   2  18        0.82        8.63     26.44 o 
  -2   2  18      130.86      162.50     43.30 o 
   0   2  18       36.97       26.72     45.74 o 
   2   2  18      188.77      232.24     63.94 o 
   4   2  18       17.04      -84.88     56.62 o 
 -11   3  18        1.02      -28.15     56.53 o 
  -9   3  18       83.54       63.72     60.27 o 
  -7   3  18      356.26      342.92     67.24 o 
  -5   3  18      107.41      142.32     31.55 o 
  -3   3  18      947.90     1071.03     49.72 o 
  -1   3  18      217.45      252.00     62.13 o 
   1   3  18        0.45      -40.72     44.77 o 
   3   3  18       89.64       55.05     52.61 o 
 -12   4  18        0.25      -28.85     75.94 o 
 -10   4  18       89.84      150.49     84.17 o 
  -8   4  18        7.12       11.37     56.27 o 
  -6   4  18       52.53       32.52     28.57 o 
  -4   4  18       29.32       26.05     28.17 o 
  -2   4  18      804.61      902.62     52.77 o 
   0   4  18      475.74      516.60     54.79 o 
   2   4  18       11.01       40.12     52.41 o 
   4   4  18        0.91       -8.64     58.19 o 
 -11   5  18        2.61       12.95     61.75 o 
  -9   5  18       86.66      133.02     65.41 o 
  -7   5  18       33.90       16.35     52.48 o 
  -5   5  18      302.74      417.77     39.66 o 
  -3   5  18       37.95       53.24     29.16 o 
  -1   5  18       46.64       35.37     32.45 o 
   1   5  18        8.46       24.63     37.35 o 
   3   5  18       24.01       22.12     53.79 o 
 -12   6  18       10.53      -59.63     84.82 o 
 -10   6  18       13.60       21.83     72.36 o 
  -8   6  18        3.41        0.14     59.98 o 
  -6   6  18       53.06       50.54     34.71 o 
  -4   6  18       99.28      115.18     38.63 o 
  -2   6  18       28.10        4.36     30.05 o 
   0   6  18        5.11       32.29     36.48 o 
   2   6  18        0.01       20.33     39.39 o 
   4   6  18       28.01       16.02     44.71 o 
 -11   7  18        0.06       -4.83     59.29 o 
  -9   7  18        0.60      -50.87     54.63 o 
  -7   7  18        6.60      -42.41     37.15 o 
  -5   7  18       50.51       50.51     32.84 o 
  -3   7  18       37.06       20.30     35.40 o 
  -1   7  18        2.66      -23.51     34.61 o 
   1   7  18        0.46      -38.29     35.40 o 
   3   7  18        0.01      -14.33     41.09 o 
 -10   8  18        0.80      -62.55     59.91 o 
  -8   8  18        0.85       -0.70     56.00 o 
  -6   8  18        2.30      -31.62     32.53 o 
  -4   8  18       20.38       17.17     33.55 o 
  -2   8  18        9.91       -3.14     36.60 o 
   0   8  18        2.23       13.52     39.06 o 
   2   8  18       24.91      -47.81     42.58 o 
  -9   9  18        0.20      -27.25     57.66 o 
  -7   9  18        4.58      -20.11     41.38 o 
  -5   9  18        0.50       10.02     32.92 o 
  -3   9  18        2.93       11.69     37.01 o 
  -1   9  18       31.34       32.87     39.20 o 
   1   9  18      110.64      121.18     53.61 o 
 -10  10  18       22.01       31.01     82.88 o 
  -8  10  18       35.12       57.95     63.39 o 
  -6  10  18        6.85       20.80     34.17 o 
  -4  10  18       47.56       27.33     40.40 o 
  -2  10  18        3.13       34.97     39.99 o 
   0  10  18        0.19      -58.00     38.67 o 
   2  10  18        6.42      -69.10     46.07 o 
  -9  11  18       54.92      109.55     69.30 o 
  -7  11  18      107.68      167.23     50.31 o 
  -5  11  18       18.06      -13.08     33.63 o 
  -3  11  18       29.04       31.72     40.28 o 
  -1  11  18        2.32       -0.04     42.91 o 
   1  11  18       41.59       44.72     76.73 o 
  -8  12  18       20.92       15.12     57.12 o 
  -6  12  18      112.82      105.64     47.42 o 
  -4  12  18        0.83        0.74     39.49 o 
  -2  12  18       73.40       90.41     44.20 o 
   0  12  18       10.05      -19.12     40.85 o 
  -5  13  18       14.99       16.14     40.40 o 
  -3  13  18       58.54      133.83     48.01 o 
 -11   1  19       10.97        7.16     67.72 o 
  -9   1  19       30.92       48.64     63.92 o 
  -7   1  19      113.45      151.89     73.08 o 
  -5   1  19       63.47       16.29     32.42 o 
  -3   1  19        0.69       -5.16     33.90 o 
  -1   1  19       15.00       -2.22     46.41 o 
   1   1  19      148.60      165.70     59.08 o 
   3   1  19      119.78      131.06     63.67 o 
 -12   2  19       42.14       19.48     69.51 o 
 -10   2  19       42.32       41.77     63.72 o 
  -8   2  19       18.93       34.59     59.95 o 
  -6   2  19        1.74        8.78     32.62 o 
  -4   2  19        8.85       10.10     33.17 o 
  -2   2  19      159.72      181.50     45.70 o 
   0   2  19       40.64       65.26     48.93 o 
   2   2  19        5.79       18.97     52.48 o 
 -11   3  19      104.73      174.55     74.86 o 
  -9   3  19       17.97       16.75     59.54 o 
  -7   3  19       83.86       66.39     59.08 o 
  -5   3  19       13.19       14.48     28.11 o 
  -3   3  19       93.41      112.25     43.31 o 
  -1   3  19      732.32      794.49     79.86 o 
   1   3  19      185.45      190.07     61.99 o 
   3   3  19       81.78        6.06     52.42 o 
 -10   4  19      173.45      218.73     71.63 o 
  -8   4  19       19.09      -23.57     55.37 o 
  -6   4  19        2.52      -18.90     27.04 o 
  -4   4  19        2.64      -19.33     26.51 o 
  -2   4  19        0.34      -32.26     35.73 o 
   0   4  19      310.53      308.18     62.57 o 
   2   4  19       73.43      152.45     62.53 o 
 -11   5  19      158.80      238.85     77.84 o 
  -9   5  19       24.87       23.85     61.22 o 
  -7   5  19        0.77      -82.24     54.83 o 
  -5   5  19       27.92       59.90     29.89 o 
  -3   5  19      111.19      168.04     37.71 o 
  -1   5  19      318.15      430.29     55.30 o 
   1   5  19       18.20       10.87     51.52 o 
   3   5  19        8.58       58.47     55.84 o 
 -10   6  19      121.74      147.89     74.35 o 
  -8   6  19       10.65       -5.96     57.50 o 
  -6   6  19       65.71       88.88     36.84 o 
  -4   6  19        0.03      -24.81     31.48 o 
  -2   6  19        6.50       -3.07     31.33 o 
   0   6  19      144.94      131.88     44.61 o 
   2   6  19       31.05       40.24     53.77 o 
  -9   7  19        1.09      -80.09     53.39 o 
  -7   7  19        0.48      -26.84     40.46 o 
  -5   7  19       51.08       90.47     36.28 o 
  -3   7  19       36.39      -14.32     35.99 o 
  -1   7  19      433.55      587.63     78.69 o 
   1   7  19       26.76       55.18     53.37 o 
 -10   8  19      153.81      154.94     75.16 o 
  -8   8  19      146.14       83.18     66.76 o 
  -6   8  19      162.83      181.52     40.63 o 
  -4   8  19       28.34       18.79     46.66 o 
  -2   8  19        1.16      -13.10     36.33 o 
   0   8  19      128.37      174.44     58.49 o 
  -9   9  19       15.36      -30.66     62.58 o 
  -7   9  19       23.53       20.39     42.97 o 
  -5   9  19       44.70       27.76     34.97 o 
  -3   9  19      203.88      254.48     51.38 o 
  -1   9  19      285.78      299.72     53.97 o 
   1   9  19       24.63       59.86     55.86 o 
  -8  10  19       26.01       18.96     68.35 o 
  -6  10  19        0.49      -30.17     34.49 o 
  -4  10  19        0.66      -44.10     38.43 o 
  -2  10  19       25.26       50.27     42.76 o 
   0  10  19       11.43        3.77     47.94 o 
  -7  11  19        0.53        5.27     43.21 o 
  -5  11  19        1.31       41.42     42.18 o 
  -3  11  19      139.62      113.56     47.33 o 
  -1  11  19       47.97       91.47     47.03 o 
  -6  12  19        0.35       -4.15     50.78 o 
  -4  12  19        8.22      -51.71     39.55 o 
 -10   0  20        0.00       45.09     93.91 o 
  -8   0  20      260.51      407.12    115.67 o 
  -6   0  20       33.75       65.23     53.60 o 
  -4   0  20      224.73      325.90     62.52 o 
  -2   0  20      269.92      347.57     95.34 o 
   0   0  20      197.00      212.29     83.60 o 
   2   0  20       75.72      145.73     87.32 o 
 -11   1  20       55.27       14.35     71.24 o 
  -9   1  20      250.69      264.05     77.26 o 
  -7   1  20      109.54       93.68     49.76 o 
  -5   1  20      231.59      271.45     43.78 o 
  -3   1  20       77.72      123.99     46.16 o 
  -1   1  20      694.90      779.13     81.85 o 
   1   1  20     1148.84     1308.08    104.72 o 
 -10   2  20        7.34      -55.12     62.20 o 
  -8   2  20      153.57       48.91     67.35 o 
  -6   2  20        0.17      -17.42     33.65 o 
  -4   2  20      167.65      280.23     43.79 o 
  -2   2  20       28.23       47.55     67.85 o 
   0   2  20        3.93      -38.06     47.68 o 
   2   2  20        5.25       24.16     57.14 o 
 -11   3  20      127.14      112.12     74.39 o 
  -9   3  20       33.81       41.66     65.63 o 
  -7   3  20        1.41       12.95     42.17 o 
  -5   3  20       80.06       69.69     38.02 o 
  -3   3  20       32.12       55.86     40.23 o 
  -1   3  20       57.76      112.17     52.85 o 
   1   3  20        0.04       20.90     50.60 o 
 -10   4  20        1.18        4.43     81.74 o 
  -8   4  20       14.66       41.23     64.28 o 
  -6   4  20       21.50       -2.43     35.93 o 
  -4   4  20       58.23       62.50     39.91 o 
  -2   4  20        3.81       12.40     47.57 o 
   0   4  20        1.38       32.41     50.61 o 
  -9   5  20       16.60      -43.42     60.58 o 
  -7   5  20        1.20       35.86     59.71 o 
  -5   5  20       10.82       16.97     34.45 o 
  -3   5  20        0.89       -8.23     38.29 o 
  -1   5  20        5.81       29.20     48.36 o 
   1   5  20        0.40      -35.80     50.70 o 
 -10   6  20        0.22      -76.06     63.83 o 
  -8   6  20       15.70      -34.99     61.65 o 
  -6   6  20       37.97       16.12     35.46 o 
  -4   6  20        1.00        5.89     37.04 o 
  -2   6  20       19.16       -0.12     38.13 o 
   0   6  20        2.86      -13.85     47.42 o 
  -9   7  20        0.22      -30.57     68.50 o 
  -7   7  20       12.29       11.24     58.39 o 
  -5   7  20       89.32      119.69     38.50 o 
  -3   7  20       57.56       35.92     40.84 o 
  -1   7  20       43.11       25.16     47.88 o 
  -8   8  20       19.61        1.63     62.80 o 
  -6   8  20       37.44       25.15     36.94 o 
  -4   8  20       38.57       30.38     39.43 o 
  -2   8  20        4.51       -0.87     40.69 o 
   0   8  20        3.61       43.41     51.46 o 
  -7   9  20       20.98       55.30     49.70 o 
  -5   9  20        8.80       10.83     40.75 o 
  -3   9  20       30.92      -17.85     38.10 o 
  -1   9  20        1.29      -25.99     47.33 o 
  -6  10  20       28.98        5.63     38.22 o 
  -4  10  20       67.50       79.95     45.22 o 
  -9   1  21        3.87      -37.57     72.79 o 
  -7   1  21       12.49        1.10     46.03 o 
  -5   1  21        0.84      -41.17     35.23 o 
  -3   1  21        5.26        3.10     49.45 o 
  -1   1  21      192.80      177.73     59.45 o 
  -8   2  21        0.99      -26.84     64.65 o 
  -6   2  21        8.85        0.31     35.07 o 
  -4   2  21       19.61       -5.40     40.69 o 
  -2   2  21      130.91      166.85     60.26 o 
   0   2  21       32.00       11.94     56.76 o 
  -9   3  21       11.54      -14.18     68.48 o 
  -7   3  21       65.23      109.14     51.60 o 
  -5   3  21       53.68       45.11     38.23 o 
  -3   3  21        5.60       -2.98     47.57 o 
  -1   3  21      208.42      245.09     67.97 o 
  -8   4  21        8.15       46.35     66.57 o 
  -6   4  21        1.07       26.71     36.41 o 
  -4   4  21       11.02       90.83     44.12 o 
  -2   4  21      168.88      300.94     66.75 o 
   0   4  21      124.92      241.30     77.87 o 
  -9   5  21       40.74      122.50     71.34 o 
  -7   5  21      171.55      232.89     56.99 o 
  -5   5  21      133.09      107.78     63.13 o 
  -3   5  21      187.80      281.50     66.34 o 
  -1   5  21       35.26       22.25     51.10 o 
  -8   6  21        0.43       43.60     68.78 o 
  -6   6  21       66.42       61.67     38.88 o 
  -4   6  21        3.00        2.43     51.23 o 
  -2   6  21      255.90      240.78     90.47 o 
  -7   7  21       37.43        5.42     65.19 o 
  -5   7  21       19.79       14.93     41.68 o 
  -3   7  21       98.65      135.37     48.02 o 
  -6   8  21        9.40        7.01     37.76 o 
  -4   8  21        1.26      -19.56     39.75 o 
  -8   0  22        8.11      -20.61     89.18 o 
  -6   0  22        2.37      -24.92     51.90 o 
  -4   0  22       11.91       97.63     76.30 o 
  -2   0  22       56.42       21.76     78.16 o 
  -7   1  22        8.47      -16.80     37.71 o 
  -5   1  22      141.32      166.27     45.39 o 
  -3   1  22      125.29      140.85     60.63 o 
  -6   2  22       31.63       -9.96     38.76 o 
  -4   2  22        4.38       33.41     51.29 o 
  -2   2  22       16.14       -7.89     56.04 o 
  -7   3  22      100.13      162.35     56.06 o 
  -5   3  22      218.18      269.51     54.01 o 
  -3   3  22       94.40      125.33     59.16 o 
  -6   4  22       27.03      -22.26     52.62 o 
  -4   4  22       31.09       -9.31     45.21 o 
  -5   5  22        0.21      -62.47     51.81 o 
                                                 
